# Supplementary material for: Quantitative constraints on flood variability in the rock record
Source: Nat Commun. 2023 Jun 8;14:3362. doi: 10.1038/s41467-023-38967-8 (PMC10250471; doi:10.1038/s41467-023-38967-8)
Supplement: Supplementary file 3 — Supplementary Data 1 [file 41467_2023_38967_MOESM3_ESM.zip › doc.kml]

<?xml version="1.0" encoding="UTF-8"?>
<kml xmlns="http://www.opengis.net/kml/2.2" xmlns:gx="http://www.google.com/kml/ext/2.2" xmlns:kml="http://www.opengis.net/kml/2.2" xmlns:atom="http://www.w3.org/2005/Atom">
<Document>
	<name>South Wales Pennant Sandstone Localities.kmz</name>
	<open>1</open>
	<Style id="sh_red-circle">
		<IconStyle>
			<scale>1.3</scale>
			<Icon>
				<href>http://maps.google.com/mapfiles/kml/paddle/red-circle.png</href>
			</Icon>
			<hotSpot x="32" y="1" xunits="pixels" yunits="pixels"/>
		</IconStyle>
		<ListStyle>
			<ItemIcon>
				<href>http://maps.google.com/mapfiles/kml/paddle/red-circle-lv.png</href>
			</ItemIcon>
		</ListStyle>
	</Style>
	<StyleMap id="msn_pink-circle1">
		<Pair>
			<key>normal</key>
			<styleUrl>#sn_pink-circle0</styleUrl>
		</Pair>
		<Pair>
			<key>highlight</key>
			<styleUrl>#sh_pink-circle0</styleUrl>
		</Pair>
	</StyleMap>
	<Style id="sn_ylw-circle">
		<IconStyle>
			<scale>1.1</scale>
			<Icon>
				<href>http://maps.google.com/mapfiles/kml/paddle/ylw-circle.png</href>
			</Icon>
			<hotSpot x="32" y="1" xunits="pixels" yunits="pixels"/>
		</IconStyle>
		<ListStyle>
			<ItemIcon>
				<href>http://maps.google.com/mapfiles/kml/paddle/ylw-circle-lv.png</href>
			</ItemIcon>
		</ListStyle>
	</Style>
	<Style id="sn_pink-circle1">
		<IconStyle>
			<scale>1.1</scale>
			<Icon>
				<href>http://maps.google.com/mapfiles/kml/paddle/pink-circle.png</href>
			</Icon>
			<hotSpot x="32" y="1" xunits="pixels" yunits="pixels"/>
		</IconStyle>
		<ListStyle>
			<ItemIcon>
				<href>http://maps.google.com/mapfiles/kml/paddle/pink-circle-lv.png</href>
			</ItemIcon>
		</ListStyle>
	</Style>
	<Style id="sh_pink-circle0">
		<IconStyle>
			<scale>1.3</scale>
			<Icon>
				<href>http://maps.google.com/mapfiles/kml/paddle/pink-circle.png</href>
			</Icon>
			<hotSpot x="32" y="1" xunits="pixels" yunits="pixels"/>
		</IconStyle>
		<ListStyle>
			<ItemIcon>
				<href>http://maps.google.com/mapfiles/kml/paddle/pink-circle-lv.png</href>
			</ItemIcon>
		</ListStyle>
	</Style>
	<Style id="sn_blu-circle">
		<IconStyle>
			<scale>1.1</scale>
			<Icon>
				<href>http://maps.google.com/mapfiles/kml/paddle/blu-circle.png</href>
			</Icon>
			<hotSpot x="32" y="1" xunits="pixels" yunits="pixels"/>
		</IconStyle>
		<ListStyle>
			<ItemIcon>
				<href>http://maps.google.com/mapfiles/kml/paddle/blu-circle-lv.png</href>
			</ItemIcon>
		</ListStyle>
	</Style>
	<Style id="sh_ylw-circle0">
		<IconStyle>
			<scale>1.3</scale>
			<Icon>
				<href>http://maps.google.com/mapfiles/kml/paddle/ylw-circle.png</href>
			</Icon>
			<hotSpot x="32" y="1" xunits="pixels" yunits="pixels"/>
		</IconStyle>
		<ListStyle>
			<ItemIcon>
				<href>http://maps.google.com/mapfiles/kml/paddle/ylw-circle-lv.png</href>
			</ItemIcon>
		</ListStyle>
	</Style>
	<StyleMap id="msn_red-circle">
		<Pair>
			<key>normal</key>
			<styleUrl>#sn_red-circle0</styleUrl>
		</Pair>
		<Pair>
			<key>highlight</key>
			<styleUrl>#sh_red-circle0</styleUrl>
		</Pair>
	</StyleMap>
	<Style id="sn_grn-circle0">
		<IconStyle>
			<scale>1.1</scale>
			<Icon>
				<href>http://maps.google.com/mapfiles/kml/paddle/grn-circle.png</href>
			</Icon>
			<hotSpot x="32" y="1" xunits="pixels" yunits="pixels"/>
		</IconStyle>
		<ListStyle>
			<ItemIcon>
				<href>http://maps.google.com/mapfiles/kml/paddle/grn-circle-lv.png</href>
			</ItemIcon>
		</ListStyle>
	</Style>
	<Style id="sn_ylw-circle0">
		<IconStyle>
			<scale>1.1</scale>
			<Icon>
				<href>http://maps.google.com/mapfiles/kml/paddle/ylw-circle.png</href>
			</Icon>
			<hotSpot x="32" y="1" xunits="pixels" yunits="pixels"/>
		</IconStyle>
		<BalloonStyle>
		</BalloonStyle>
		<ListStyle>
			<ItemIcon>
				<href>http://maps.google.com/mapfiles/kml/paddle/ylw-circle-lv.png</href>
			</ItemIcon>
		</ListStyle>
	</Style>
	<Style id="sn_pink-circle">
		<IconStyle>
			<scale>1.1</scale>
			<Icon>
				<href>http://maps.google.com/mapfiles/kml/paddle/pink-circle.png</href>
			</Icon>
			<hotSpot x="32" y="1" xunits="pixels" yunits="pixels"/>
		</IconStyle>
		<LabelStyle>
			<color>fff5fff4</color>
		</LabelStyle>
		<ListStyle>
			<ItemIcon>
				<href>http://maps.google.com/mapfiles/kml/paddle/pink-circle-lv.png</href>
			</ItemIcon>
		</ListStyle>
	</Style>
	<Style id="sh_red-circle0">
		<IconStyle>
			<scale>1.3</scale>
			<Icon>
				<href>http://maps.google.com/mapfiles/kml/paddle/red-circle.png</href>
			</Icon>
			<hotSpot x="32" y="1" xunits="pixels" yunits="pixels"/>
		</IconStyle>
		<ListStyle>
			<ItemIcon>
				<href>http://maps.google.com/mapfiles/kml/paddle/red-circle-lv.png</href>
			</ItemIcon>
		</ListStyle>
	</Style>
	<Style id="sh_grn-circle0">
		<IconStyle>
			<scale>1.3</scale>
			<Icon>
				<href>http://maps.google.com/mapfiles/kml/paddle/grn-circle.png</href>
			</Icon>
			<hotSpot x="32" y="1" xunits="pixels" yunits="pixels"/>
		</IconStyle>
		<ListStyle>
			<ItemIcon>
				<href>http://maps.google.com/mapfiles/kml/paddle/grn-circle-lv.png</href>
			</ItemIcon>
		</ListStyle>
	</Style>
	<Style id="sh_ylw-circle">
		<IconStyle>
			<scale>1.3</scale>
			<Icon>
				<href>http://maps.google.com/mapfiles/kml/paddle/ylw-circle.png</href>
			</Icon>
			<hotSpot x="32" y="1" xunits="pixels" yunits="pixels"/>
		</IconStyle>
		<BalloonStyle>
		</BalloonStyle>
		<ListStyle>
			<ItemIcon>
				<href>http://maps.google.com/mapfiles/kml/paddle/ylw-circle-lv.png</href>
			</ItemIcon>
		</ListStyle>
	</Style>
	<Style id="sh_pink-circle1">
		<IconStyle>
			<scale>1.3</scale>
			<Icon>
				<href>http://maps.google.com/mapfiles/kml/paddle/pink-circle.png</href>
			</Icon>
			<hotSpot x="32" y="1" xunits="pixels" yunits="pixels"/>
		</IconStyle>
		<ListStyle>
			<ItemIcon>
				<href>http://maps.google.com/mapfiles/kml/paddle/pink-circle-lv.png</href>
			</ItemIcon>
		</ListStyle>
	</Style>
	<StyleMap id="msn_ylw-circle1">
		<Pair>
			<key>normal</key>
			<styleUrl>#sn_ylw-circle10</styleUrl>
		</Pair>
		<Pair>
			<key>highlight</key>
			<styleUrl>#sh_ylw-circle1</styleUrl>
		</Pair>
	</StyleMap>
	<Style id="sn_pink-circle0">
		<IconStyle>
			<scale>1.1</scale>
			<Icon>
				<href>http://maps.google.com/mapfiles/kml/paddle/pink-circle.png</href>
			</Icon>
			<hotSpot x="32" y="1" xunits="pixels" yunits="pixels"/>
		</IconStyle>
		<ListStyle>
			<ItemIcon>
				<href>http://maps.google.com/mapfiles/kml/paddle/pink-circle-lv.png</href>
			</ItemIcon>
		</ListStyle>
	</Style>
	<StyleMap id="msn_grn-circle">
		<Pair>
			<key>normal</key>
			<styleUrl>#sn_grn-circle0</styleUrl>
		</Pair>
		<Pair>
			<key>highlight</key>
			<styleUrl>#sh_grn-circle</styleUrl>
		</Pair>
	</StyleMap>
	<Style id="sh_blu-circle">
		<IconStyle>
			<scale>1.3</scale>
			<Icon>
				<href>http://maps.google.com/mapfiles/kml/paddle/blu-circle.png</href>
			</Icon>
			<hotSpot x="32" y="1" xunits="pixels" yunits="pixels"/>
		</IconStyle>
		<ListStyle>
			<ItemIcon>
				<href>http://maps.google.com/mapfiles/kml/paddle/blu-circle-lv.png</href>
			</ItemIcon>
		</ListStyle>
	</Style>
	<Style id="sn_red-circle0">
		<IconStyle>
			<scale>1.1</scale>
			<Icon>
				<href>http://maps.google.com/mapfiles/kml/paddle/red-circle.png</href>
			</Icon>
			<hotSpot x="32" y="1" xunits="pixels" yunits="pixels"/>
		</IconStyle>
		<ListStyle>
			<ItemIcon>
				<href>http://maps.google.com/mapfiles/kml/paddle/red-circle-lv.png</href>
			</ItemIcon>
		</ListStyle>
	</Style>
	<StyleMap id="msn_ylw-circle">
		<Pair>
			<key>normal</key>
			<styleUrl>#sn_ylw-circle00</styleUrl>
		</Pair>
		<Pair>
			<key>highlight</key>
			<styleUrl>#sh_ylw-circle3</styleUrl>
		</Pair>
	</StyleMap>
	<StyleMap id="msn_blu-circle0">
		<Pair>
			<key>normal</key>
			<styleUrl>#sn_blu-circle</styleUrl>
		</Pair>
		<Pair>
			<key>highlight</key>
			<styleUrl>#sh_blu-circle0</styleUrl>
		</Pair>
	</StyleMap>
	<Style id="sn_blu-circle0">
		<IconStyle>
			<scale>1.1</scale>
			<Icon>
				<href>http://maps.google.com/mapfiles/kml/paddle/blu-circle.png</href>
			</Icon>
			<hotSpot x="32" y="1" xunits="pixels" yunits="pixels"/>
		</IconStyle>
		<ListStyle>
			<ItemIcon>
				<href>http://maps.google.com/mapfiles/kml/paddle/blu-circle-lv.png</href>
			</ItemIcon>
		</ListStyle>
	</Style>
	<StyleMap id="msn_ylw-circle0">
		<Pair>
			<key>normal</key>
			<styleUrl>#sn_ylw-circle1</styleUrl>
		</Pair>
		<Pair>
			<key>highlight</key>
			<styleUrl>#sh_ylw-circle2</styleUrl>
		</Pair>
	</StyleMap>
	<StyleMap id="msn_pink-circle">
		<Pair>
			<key>normal</key>
			<styleUrl>#sn_pink-circle</styleUrl>
		</Pair>
		<Pair>
			<key>highlight</key>
			<styleUrl>#sh_pink-circle</styleUrl>
		</Pair>
	</StyleMap>
	<Style id="sn_grn-circle">
		<IconStyle>
			<scale>1.1</scale>
			<Icon>
				<href>http://maps.google.com/mapfiles/kml/paddle/grn-circle.png</href>
			</Icon>
			<hotSpot x="32" y="1" xunits="pixels" yunits="pixels"/>
		</IconStyle>
		<ListStyle>
			<ItemIcon>
				<href>http://maps.google.com/mapfiles/kml/paddle/grn-circle-lv.png</href>
			</ItemIcon>
		</ListStyle>
	</Style>
	<StyleMap id="msn_blu-circle">
		<Pair>
			<key>normal</key>
			<styleUrl>#sn_blu-circle0</styleUrl>
		</Pair>
		<Pair>
			<key>highlight</key>
			<styleUrl>#sh_blu-circle</styleUrl>
		</Pair>
	</StyleMap>
	<StyleMap id="msn_pink-circle0">
		<Pair>
			<key>normal</key>
			<styleUrl>#sn_pink-circle1</styleUrl>
		</Pair>
		<Pair>
			<key>highlight</key>
			<styleUrl>#sh_pink-circle1</styleUrl>
		</Pair>
	</StyleMap>
	<StyleMap id="msn_ylw-circle2">
		<Pair>
			<key>normal</key>
			<styleUrl>#sn_ylw-circle0</styleUrl>
		</Pair>
		<Pair>
			<key>highlight</key>
			<styleUrl>#sh_ylw-circle</styleUrl>
		</Pair>
	</StyleMap>
	<Style id="sh_ylw-circle1">
		<IconStyle>
			<scale>1.3</scale>
			<Icon>
				<href>http://maps.google.com/mapfiles/kml/paddle/ylw-circle.png</href>
			</Icon>
			<hotSpot x="32" y="1" xunits="pixels" yunits="pixels"/>
		</IconStyle>
		<ListStyle>
			<ItemIcon>
				<href>http://maps.google.com/mapfiles/kml/paddle/ylw-circle-lv.png</href>
			</ItemIcon>
		</ListStyle>
	</Style>
	<Style id="sn_ylw-circle00">
		<IconStyle>
			<scale>1.1</scale>
			<Icon>
				<href>http://maps.google.com/mapfiles/kml/paddle/ylw-circle.png</href>
			</Icon>
			<hotSpot x="32" y="1" xunits="pixels" yunits="pixels"/>
		</IconStyle>
		<ListStyle>
			<ItemIcon>
				<href>http://maps.google.com/mapfiles/kml/paddle/ylw-circle-lv.png</href>
			</ItemIcon>
		</ListStyle>
	</Style>
	<Style id="sh_blu-circle0">
		<IconStyle>
			<scale>1.3</scale>
			<Icon>
				<href>http://maps.google.com/mapfiles/kml/paddle/blu-circle.png</href>
			</Icon>
			<hotSpot x="32" y="1" xunits="pixels" yunits="pixels"/>
		</IconStyle>
		<ListStyle>
			<ItemIcon>
				<href>http://maps.google.com/mapfiles/kml/paddle/blu-circle-lv.png</href>
			</ItemIcon>
		</ListStyle>
	</Style>
	<Style id="sh_ylw-circle2">
		<IconStyle>
			<scale>1.3</scale>
			<Icon>
				<href>http://maps.google.com/mapfiles/kml/paddle/ylw-circle.png</href>
			</Icon>
			<hotSpot x="32" y="1" xunits="pixels" yunits="pixels"/>
		</IconStyle>
		<BalloonStyle>
		</BalloonStyle>
		<ListStyle>
			<ItemIcon>
				<href>http://maps.google.com/mapfiles/kml/paddle/ylw-circle-lv.png</href>
			</ItemIcon>
		</ListStyle>
	</Style>
	<StyleMap id="msn_red-circle0">
		<Pair>
			<key>normal</key>
			<styleUrl>#sn_red-circle</styleUrl>
		</Pair>
		<Pair>
			<key>highlight</key>
			<styleUrl>#sh_red-circle</styleUrl>
		</Pair>
	</StyleMap>
	<Style id="sn_red-circle">
		<IconStyle>
			<scale>1.1</scale>
			<Icon>
				<href>http://maps.google.com/mapfiles/kml/paddle/red-circle.png</href>
			</Icon>
			<hotSpot x="32" y="1" xunits="pixels" yunits="pixels"/>
		</IconStyle>
		<ListStyle>
			<ItemIcon>
				<href>http://maps.google.com/mapfiles/kml/paddle/red-circle-lv.png</href>
			</ItemIcon>
		</ListStyle>
	</Style>
	<StyleMap id="msn_ylw-circle00">
		<Pair>
			<key>normal</key>
			<styleUrl>#sn_ylw-circle</styleUrl>
		</Pair>
		<Pair>
			<key>highlight</key>
			<styleUrl>#sh_ylw-circle0</styleUrl>
		</Pair>
	</StyleMap>
	<Style id="sn_ylw-circle1">
		<IconStyle>
			<scale>1.1</scale>
			<Icon>
				<href>http://maps.google.com/mapfiles/kml/paddle/ylw-circle.png</href>
			</Icon>
			<hotSpot x="32" y="1" xunits="pixels" yunits="pixels"/>
		</IconStyle>
		<BalloonStyle>
		</BalloonStyle>
		<ListStyle>
			<ItemIcon>
				<href>http://maps.google.com/mapfiles/kml/paddle/ylw-circle-lv.png</href>
			</ItemIcon>
		</ListStyle>
	</Style>
	<StyleMap id="msn_grn-circle0">
		<Pair>
			<key>normal</key>
			<styleUrl>#sn_grn-circle</styleUrl>
		</Pair>
		<Pair>
			<key>highlight</key>
			<styleUrl>#sh_grn-circle0</styleUrl>
		</Pair>
	</StyleMap>
	<Style id="sh_ylw-circle3">
		<IconStyle>
			<scale>1.3</scale>
			<Icon>
				<href>http://maps.google.com/mapfiles/kml/paddle/ylw-circle.png</href>
			</Icon>
			<hotSpot x="32" y="1" xunits="pixels" yunits="pixels"/>
		</IconStyle>
		<ListStyle>
			<ItemIcon>
				<href>http://maps.google.com/mapfiles/kml/paddle/ylw-circle-lv.png</href>
			</ItemIcon>
		</ListStyle>
	</Style>
	<Style id="sh_grn-circle">
		<IconStyle>
			<scale>1.3</scale>
			<Icon>
				<href>http://maps.google.com/mapfiles/kml/paddle/grn-circle.png</href>
			</Icon>
			<hotSpot x="32" y="1" xunits="pixels" yunits="pixels"/>
		</IconStyle>
		<ListStyle>
			<ItemIcon>
				<href>http://maps.google.com/mapfiles/kml/paddle/grn-circle-lv.png</href>
			</ItemIcon>
		</ListStyle>
	</Style>
	<Style id="sn_ylw-circle10">
		<IconStyle>
			<scale>1.1</scale>
			<Icon>
				<href>http://maps.google.com/mapfiles/kml/paddle/ylw-circle.png</href>
			</Icon>
			<hotSpot x="32" y="1" xunits="pixels" yunits="pixels"/>
		</IconStyle>
		<ListStyle>
			<ItemIcon>
				<href>http://maps.google.com/mapfiles/kml/paddle/ylw-circle-lv.png</href>
			</ItemIcon>
		</ListStyle>
	</Style>
	<Style id="sh_pink-circle">
		<IconStyle>
			<scale>1.3</scale>
			<Icon>
				<href>http://maps.google.com/mapfiles/kml/paddle/pink-circle.png</href>
			</Icon>
			<hotSpot x="32" y="1" xunits="pixels" yunits="pixels"/>
		</IconStyle>
		<LabelStyle>
			<color>fff5fff4</color>
		</LabelStyle>
		<ListStyle>
			<ItemIcon>
				<href>http://maps.google.com/mapfiles/kml/paddle/pink-circle-lv.png</href>
			</ItemIcon>
		</ListStyle>
	</Style>
	<Folder>
		<name>South Wales Pennant Sandstone Localities</name>
		<description>Key
Red = Llynfi Member
Yellow = Rhondda Member
Green = Brithdir Member
Blue = Hughes Member
Pink = Swansea Member
See locality properties for access information.</description>
		<Placemark>
			<name>1.1 Ampitheatre</name>
			<description>Rhondda Member

Access via A4107. Parking space available opposite locality on South side of road.</description>
			<LookAt>
				<longitude>-3.559991360523536</longitude>
				<latitude>51.64535925204972</latitude>
				<altitude>0</altitude>
				<heading>-1.186163471735153</heading>
				<tilt>47.19178490159091</tilt>
				<range>334.9106213939827</range>
				<gx:altitudeMode>relativeToSeaFloor</gx:altitudeMode>
			</LookAt>
			<styleUrl>#msn_ylw-circle</styleUrl>
			<Point>
				<gx:drawOrder>1</gx:drawOrder>
				<coordinates>-3.560361817742438,51.64534618409864,0</coordinates>
			</Point>
		</Placemark>
		<Placemark>
			<name>2.1 Lower Bwlch Mountain Road</name>
			<description>Llynfi Member

Access via A4061. Parking available 650 m along road to the West.</description>
			<LookAt>
				<longitude>-3.532792927794342</longitude>
				<latitude>51.64616892039741</latitude>
				<altitude>0</altitude>
				<heading>-122.8318119878145</heading>
				<tilt>36.49940956837415</tilt>
				<range>296.3798493138166</range>
				<gx:altitudeMode>relativeToSeaFloor</gx:altitudeMode>
			</LookAt>
			<styleUrl>#msn_red-circle</styleUrl>
			<Point>
				<gx:drawOrder>1</gx:drawOrder>
				<coordinates>-3.532301005239831,51.64589999999999,0</coordinates>
			</Point>
		</Placemark>
		<Placemark>
			<name>2.2 Upper Bwlch Mountain Road</name>
			<description>Rhondda Member

Access by walking down A4061 from Bwlch Mountain Viewpoint. Parking is available at the viewpoint, 200 m South of locality. Risk: roadcutting along busy road.</description>
			<LookAt>
				<longitude>-3.535193853016946</longitude>
				<latitude>51.64174581204587</latitude>
				<altitude>0</altitude>
				<heading>-95.98627025776995</heading>
				<tilt>49.96627395652833</tilt>
				<range>308.4274063080761</range>
				<gx:altitudeMode>relativeToSeaFloor</gx:altitudeMode>
			</LookAt>
			<styleUrl>#msn_ylw-circle00</styleUrl>
			<Point>
				<gx:drawOrder>1</gx:drawOrder>
				<coordinates>-3.535199130766093,51.64169222525013,0</coordinates>
			</Point>
		</Placemark>
		<Placemark>
			<name>2.3 &quot;Welcome to the Valleys&quot; Sign</name>
			<description>Rhondda Member

Access from the Bwlch Mountain Viewpoint Car Park. Outctop architecture visible from hill on North side of road.</description>
			<LookAt>
				<longitude>-3.535268458099058</longitude>
				<latitude>51.64047616272659</latitude>
				<altitude>0</altitude>
				<heading>-95.9860015326624</heading>
				<tilt>55.97152245024007</tilt>
				<range>445.9429039206503</range>
				<gx:altitudeMode>relativeToSeaFloor</gx:altitudeMode>
			</LookAt>
			<styleUrl>#msn_ylw-circle00</styleUrl>
			<Point>
				<gx:drawOrder>1</gx:drawOrder>
				<coordinates>-3.534766260837172,51.6397569087645,0</coordinates>
			</Point>
		</Placemark>
		<Placemark>
			<name>3.1 Top of Disused Mineral Railway</name>
			<description>Hughes Member

Access via &quot;The Incline&quot; starting at the Baglan Car Park in Briton Ferry. Walk 1 km NE from car park.</description>
			<LookAt>
				<longitude>-3.796406316546946</longitude>
				<latitude>51.64172954546596</latitude>
				<altitude>5.163287017063516</altitude>
				<heading>159.5020904131606</heading>
				<tilt>28.62456701812035</tilt>
				<range>266.5516129645171</range>
				<gx:altitudeMode>relativeToSeaFloor</gx:altitudeMode>
			</LookAt>
			<styleUrl>#msn_blu-circle</styleUrl>
			<Point>
				<gx:drawOrder>1</gx:drawOrder>
				<coordinates>-3.795655991873993,51.64191517642406,0</coordinates>
			</Point>
		</Placemark>
		<Placemark>
			<name>3.2 Lower Disused Mineral Railway</name>
			<description>Hughes Member

Access via &quot;The Incline&quot; starting at the Baglan Car Park in Briton Ferry. Walk 700 m NE from car park.</description>
			<LookAt>
				<longitude>-3.799805139365976</longitude>
				<latitude>51.64124058450173</latitude>
				<altitude>10.48825480950724</altitude>
				<heading>-7.970072462412389e-12</heading>
				<tilt>0</tilt>
				<range>592.1727053350513</range>
				<gx:altitudeMode>relativeToSeaFloor</gx:altitudeMode>
			</LookAt>
			<styleUrl>#msn_blu-circle</styleUrl>
			<Point>
				<gx:drawOrder>1</gx:drawOrder>
				<coordinates>-3.800266780478353,51.64113265991162,0</coordinates>
			</Point>
		</Placemark>
		<Placemark>
			<name>3.3 Kilvey Hill West</name>
			<description>Llynfi Member

Access via a footpath at corner of Harbour View Road and St Illtyd&apos;s Crescent. Continue straight on the path for 350 m. Access and exposure is good due to recent fire.</description>
			<LookAt>
				<longitude>-3.914777276092422</longitude>
				<latitude>51.62687047522401</latitude>
				<altitude>0</altitude>
				<heading>-7.629222700516097</heading>
				<tilt>40.93741476685366</tilt>
				<range>206.9055740005862</range>
				<gx:altitudeMode>relativeToSeaFloor</gx:altitudeMode>
			</LookAt>
			<styleUrl>#msn_red-circle0</styleUrl>
			<Point>
				<gx:drawOrder>1</gx:drawOrder>
				<coordinates>-3.915243356884772,51.62675652234909,0</coordinates>
			</Point>
		</Placemark>
		<Placemark>
			<name>3.4 Kilvey Hill East</name>
			<description>Llynfi Member

Access via a footpath at the corner of Harbour View Road and St Illtyd&apos;s Crescent. Continue straight on the path for 350 m. Access is difficult through thick vegetation, even after recent fire.</description>
			<LookAt>
				<longitude>-3.913147821505182</longitude>
				<latitude>51.62665708674335</latitude>
				<altitude>0</altitude>
				<heading>21.60379925959122</heading>
				<tilt>31.57851841750517</tilt>
				<range>300.8513619841187</range>
				<gx:altitudeMode>relativeToSeaFloor</gx:altitudeMode>
			</LookAt>
			<styleUrl>#msn_red-circle0</styleUrl>
			<Point>
				<gx:drawOrder>1</gx:drawOrder>
				<coordinates>-3.913463169919593,51.62665900649857,0</coordinates>
			</Point>
		</Placemark>
		<Placemark>
			<name>4.1 Darren Serth Quarry - Lower Storey</name>
			<description>Swansea Member

Access via the footpath from the Lower Lliw Reservoir Car Park. Walk 2 km North on the path towards Upper Lliw Reservoir.</description>
			<LookAt>
				<longitude>-3.948688989508041</longitude>
				<latitude>51.72906485008978</latitude>
				<altitude>0</altitude>
				<heading>75.80517156712904</heading>
				<tilt>45.27488343228067</tilt>
				<range>429.294946880951</range>
				<gx:altitudeMode>relativeToSeaFloor</gx:altitudeMode>
			</LookAt>
			<styleUrl>#msn_pink-circle1</styleUrl>
			<Point>
				<gx:drawOrder>1</gx:drawOrder>
				<coordinates>-3.949065842014182,51.72904036207993,0</coordinates>
			</Point>
		</Placemark>
		<Placemark>
			<name>4.2 Darren Serth Quarry Round Corner</name>
			<description>Swansea Member

Access via the footpath from the Lower Lliw Reservoir Car Park. Walk 2 km North on the path towards Upper Lliw Reservoir.</description>
			<LookAt>
				<longitude>-3.948359300044111</longitude>
				<latitude>51.72895323518663</latitude>
				<altitude>0</altitude>
				<heading>107.5130190615352</heading>
				<tilt>18.71241875631391</tilt>
				<range>471.5000540764344</range>
				<gx:altitudeMode>relativeToSeaFloor</gx:altitudeMode>
			</LookAt>
			<styleUrl>#msn_pink-circle</styleUrl>
			<Point>
				<gx:drawOrder>1</gx:drawOrder>
				<coordinates>-3.948450777491059,51.72944574997196,0</coordinates>
			</Point>
		</Placemark>
		<Placemark>
			<name>4.3 Darren Serth Quarry - Upper Storey</name>
			<description>Swansea Member

Access is via the footpath from the Lower Lliw Reservoir Car Park. Walk 2 km North on the path towards Upper Lliw Reservoir. Thge upper storeys can be accessed from the north. Risk: fairly steep route with no path.</description>
			<LookAt>
				<longitude>-3.948815309165275</longitude>
				<latitude>51.72791307179259</latitude>
				<altitude>0</altitude>
				<heading>107.5126610317428</heading>
				<tilt>18.71240496445114</tilt>
				<range>466.7143436397931</range>
				<gx:altitudeMode>relativeToSeaFloor</gx:altitudeMode>
			</LookAt>
			<styleUrl>#msn_pink-circle0</styleUrl>
			<Point>
				<gx:drawOrder>1</gx:drawOrder>
				<coordinates>-3.948973777785991,51.7285620504652,0</coordinates>
			</Point>
		</Placemark>
		<Placemark>
			<name>5.1 Llanwonno Road Quarry</name>
			<description>Brithdir Member

Access blocked here due to vegetation growth, no data collected except outcrop scale. Parking availble 300 to the southeast on Brynheulog.</description>
			<LookAt>
				<longitude>-3.374628350027371</longitude>
				<latitude>51.67111494383654</latitude>
				<altitude>0</altitude>
				<heading>-132.7884943041455</heading>
				<tilt>50.94361376805339</tilt>
				<range>294.8175887340541</range>
				<gx:altitudeMode>relativeToSeaFloor</gx:altitudeMode>
			</LookAt>
			<styleUrl>#msn_grn-circle0</styleUrl>
			<Point>
				<gx:drawOrder>1</gx:drawOrder>
				<coordinates>-3.374662326112246,51.67084056008455,0</coordinates>
			</Point>
		</Placemark>
		<Placemark>
			<name>5.2 Llanwonno Road</name>
			<description>Brithdir Member

Parking is availble 300 m to the southeast on Brynheulog. Risk: roadcutting on busy road with no standing space off the road, and located between 2 bends in road - advise high visibility clothing.</description>
			<LookAt>
				<longitude>-3.372849129808005</longitude>
				<latitude>51.67049797703291</latitude>
				<altitude>0</altitude>
				<heading>-160.0304257558908</heading>
				<tilt>45.45409696192306</tilt>
				<range>251.1247867127495</range>
				<gx:altitudeMode>relativeToSeaFloor</gx:altitudeMode>
			</LookAt>
			<styleUrl>#msn_grn-circle0</styleUrl>
			<Point>
				<gx:drawOrder>1</gx:drawOrder>
				<coordinates>-3.372648290729417,51.67050995166553,0</coordinates>
			</Point>
		</Placemark>
		<Placemark>
			<name>5.3 Quarry Above Porth</name>
			<description>Brithdir Member

Access availble via footpaths and tracks from the hilltop. Parking available at the entrance to forested area at 51° 38.058&apos;N 3° 23.408&apos;W.</description>
			<LookAt>
				<longitude>-3.399325667114192</longitude>
				<latitude>51.62566901201772</latitude>
				<altitude>0</altitude>
				<heading>58.40352949862064</heading>
				<tilt>56.55861978341913</tilt>
				<range>206.5590130762569</range>
				<gx:altitudeMode>relativeToSeaFloor</gx:altitudeMode>
			</LookAt>
			<styleUrl>#msn_grn-circle0</styleUrl>
			<Point>
				<gx:drawOrder>1</gx:drawOrder>
				<coordinates>-3.399302008896297,51.62593780616854,0</coordinates>
			</Point>
		</Placemark>
		<Placemark>
			<name>6.1 Above Abercynon</name>
			<description>Hughes Member

Access from the nearby unamed road to northwest of locality off Goitre-Coed Road. Parking available 50 m northwest of quarry.</description>
			<LookAt>
				<longitude>-3.331575692365968</longitude>
				<latitude>51.65758834967441</latitude>
				<altitude>0</altitude>
				<heading>-136.5391724888575</heading>
				<tilt>44.71625149841358</tilt>
				<range>440.2585355542259</range>
				<gx:altitudeMode>relativeToSeaFloor</gx:altitudeMode>
			</LookAt>
			<styleUrl>#msn_blu-circle0</styleUrl>
			<Point>
				<gx:drawOrder>1</gx:drawOrder>
				<coordinates>-3.331047514085086,51.65758432245373,0</coordinates>
			</Point>
		</Placemark>
		<Placemark>
			<name>6.2 Mynydd Cilfach-yr-encil</name>
			<description>Birthdir Member

Access is via Dowlais Road. Road is gated at the entrance to the Mynydd Cilfach-yr-encil common land, and parking is available near here, 800 m south of locality. Exposure across ridge 70 m east of the path.</description>
			<LookAt>
				<longitude>-3.330032214371593</longitude>
				<latitude>51.70988058541248</latitude>
				<altitude>0</altitude>
				<heading>-120.7878494061624</heading>
				<tilt>71.86682213522576</tilt>
				<range>480.4683436737802</range>
				<gx:altitudeMode>relativeToSeaFloor</gx:altitudeMode>
			</LookAt>
			<styleUrl>#msn_grn-circle</styleUrl>
			<Point>
				<gx:drawOrder>1</gx:drawOrder>
				<coordinates>-3.329284040986897,51.71076948827229,0</coordinates>
			</Point>
		</Placemark>
		<Placemark>
			<name>6.3 Bridge Street</name>
			<description>Rhondda Member

Access available from Bridge Street. Parking available at several locations along the road with grass banks.</description>
			<LookAt>
				<longitude>-3.383134928169698</longitude>
				<latitude>51.61189532305048</latitude>
				<altitude>0</altitude>
				<heading>30.33323451360194</heading>
				<tilt>35.68162797412369</tilt>
				<range>386.437546649057</range>
				<gx:altitudeMode>relativeToSeaFloor</gx:altitudeMode>
			</LookAt>
			<styleUrl>#msn_ylw-circle1</styleUrl>
			<Point>
				<gx:drawOrder>1</gx:drawOrder>
				<coordinates>-3.38378153927132,51.61181165435269,0</coordinates>
			</Point>
		</Placemark>
		<Placemark>
			<name>7.1 Nolton Haven</name>
			<description>Rhondda Member

Access to the beach via the pay and display car park off Welsh Road, 200 m North of locality.</description>
			<Camera>
				<longitude>-5.1077937146112</longitude>
				<latitude>51.82388083472352</latitude>
				<altitude>575.632111459492</altitude>
				<heading>-3.50078370490068</heading>
				<tilt>7.837785823468172</tilt>
				<roll>0.7459512318755843</roll>
				<gx:altitudeMode>relativeToSeaFloor</gx:altitudeMode>
			</Camera>
			<styleUrl>#msn_ylw-circle1</styleUrl>
			<Point>
				<gx:drawOrder>1</gx:drawOrder>
				<coordinates>-5.10980664727838,51.82440220108877,0</coordinates>
			</Point>
		</Placemark>
		<Placemark>
			<name>7.2 Maidenhall Point</name>
			<description>Rhondda Member

Access available via the car park off Welsh Road, 400 m North of locality. Risk: rising tide introduces risk of getting stick in cove.</description>
			<LookAt>
				<longitude>-3.550407298932956</longitude>
				<latitude>51.69662864385563</latitude>
				<altitude>0</altitude>
				<heading>108.1924003641932</heading>
				<tilt>0</tilt>
				<range>329.4344009870008</range>
				<gx:altitudeMode>relativeToSeaFloor</gx:altitudeMode>
			</LookAt>
			<styleUrl>#msn_ylw-circle2</styleUrl>
			<Point>
				<gx:drawOrder>1</gx:drawOrder>
				<coordinates>-5.116660301896173,51.84305138191348,0</coordinates>
			</Point>
		</Placemark>
		<Placemark>
			<name>7.3 Watchman&apos;s Hut</name>
			<open>1</open>
			<description>Rhondda Member

Access available from Rhigos Rpad. Cliff section to East of road, next to a small white hut.</description>
			<LookAt>
				<longitude>-3.550407298932956</longitude>
				<latitude>51.69662864385563</latitude>
				<altitude>0</altitude>
				<heading>108.1924003641932</heading>
				<tilt>0</tilt>
				<range>329.4344009870008</range>
				<gx:altitudeMode>relativeToSeaFloor</gx:altitudeMode>
			</LookAt>
			<styleUrl>#msn_ylw-circle0</styleUrl>
			<Point>
				<gx:drawOrder>1</gx:drawOrder>
				<coordinates>-3.549033333333333,51.69620277777778,0</coordinates>
			</Point>
		</Placemark>
	</Folder>
</Document>
</kml>
