# Supplementary material for: Quantitative constraints on flood variability in the rock record
Source: Nat Commun. 2023 Jun 8;14:3362. doi: 10.1038/s41467-023-38967-8 (PMC10250471; doi:10.1038/s41467-023-38967-8)
Supplement: Supplementary file 4 — Supplementary Data 2 [file 41467_2023_38967_MOESM4_ESM.xlsx]

## Sheet: a Field data log
Loc Reference	Date	Name	Northing	Easting	Member	Sediment Package Reference	Cross Set Distributions			Cross Set Max Thickness			Bedding Measurements			Accretion Measurements			Palaeoflow			Wolman counts	Package Thickness
							JSM	JW	Total	JSM	JW	Total	JSM	JW	Total	JSM	JW	Total	JSM	JW	Total		JSM	JW	Total		JSM	datasets collected by McLeod (assisted by Lyster)
Day 1																											JW	datasets collected by Wood (assisted by Whittaker)
1.1	2021-09-26	Amphitheatre	5138.7	-00333.6	Rhondda	A		5	5		20	20		2	2	3	3	6	18	6	24			2	2
						B	4		4			0			0			0			0			1	1
						C	4		4		10	10			0			0	21		21				0
						D		5	5		16	16		1	1		2	2		10	10			4	4
						E			0	18		18			0	5		5			0				0
						F	4		4	17		17			0			0			0				0
						Total			22			81			3			13			55				7
Day 2
2.1	2021-09-27	Lower Bwlch Mountain Road	5138.7	-00331.94	Llynfi	A	5		5		20	20		2	2		1	1		10	10		1		1
						B		4	4		17	17		2	2			0		10	10			2	2
						C	5		5		17	17			0			0	24		24				0
						D			0	11		11			0			0			0				0
						E		4	4		22	22		1	1		1	1		8	8			1	1
						F	6		6	22		22			0			0	48		48				0
						G			0			0			0			0		11	11				0
						Total			24			109			5			2			111				4
2.2	2021-09-27	Upper Bwlch Mountain Road	5138.55	-00332.12	Rhondda (base)	A		3	3		20	20		1	1		2	2		8	8			1	1
						B			0	19		19	1		1	5	1	6	24		24		3		3
						C		2	2		17	17			0			0		6	6		1		1
						D	3		3	9		9			0			0	15		15				0
						E		1	1		12	12			0			0		5	5				0
						F			0			0			0			0			0		1		1
						G		6	6	39		39			0		1	1	6	6	12	1	2	2	4
						H	5		5		40	40		2	2	6		6		10	10				0
						Total			20			156			3			13			72				9
2.3	2021-09-27	Welcome to the Valleys Sign	5138.4	-00332.09	Rhondda	A	5		5		24	24			0	4	6	10	11	14	25		3		3
						B	4		4	28	16	44			0			0	14		14				0
						C		5	5		22	22			0			0	3	7	10				0
						Total			14			90			0			10			49				3
Day 3
3.1	2021-09-28	Top of Disused Mineral Railway	5183.52	-00347.71	Hughes	A	8		8		53	53			0	10	5	15	21	10	31		1	3	4
						B	5		5		22	22		1	1		4	4		11	11				0
						C			0		20	20		1	1			0			0		3	1	4
						D	3		3	25		25		1	1		5	5		8	8				0
						E	2		2	23	19	42			0	6	5	11	30	5	35			5	5
						Total			18			162			3			35			85				13
3.2	2021-09-28	Below Mountain Coal - Disused Mineral Railway	5138.46	-00348.06	Hughes	A			0		22	22			0	1		1	22		22			2	2
						B	2	3	5	83	19	102		1	1			0	31	15	46	1	1	3	4
						C			0		12	12		3	3		4	4		6	6			1	1
						Total			5			136			4			5			74				7
3.3	2021-09-28	Kilvey Hill West	5137.60	-00354.91	Llynfi	A			0		19	19		2	2			0		7	7	2		6	6
						B	1		1	21	26	47	2		2			0			0			2	2
						Total			1			66			4			0			7				8
3.4	2021-09-28	Kilvey Hill East	5137.60	-00354.80	Llynfi	A		2	2		10	10		1	1		4	4		7	7				0
						B			0	34		34			0			0			0				0
						Total			2			44			1			4			7				0
Day 4
4.1	2021-09-29	Darren Serth Storey 1	5143.73	-00356.95	Swansea	A		2	2		28	28		2	2		3	3		8	8		1	3	4
						B	3		3	22		22			0	4		4	17		17		1	1	2
						C		2	2		20	20			0	2		2		6	6		1	3	4
						D	2		2	25		25			0	4		4	7		7		1		1
						Total			9			95			2			13			38				11
4.2	2021-09-29	Darren Serth round corner	5143.78	-00356.86	Swansea	A	6	5	11	9	32	41			0		5	5		11	11			6	6
						B	8		8	24		24			0	3		3	34		34			4	4
						Total			19			65			0			8			45				10
4.3	2021-09-29	Darren Serth Storey 2	5143.72	-00356.95	Swansea	A	5		5	22		22			0	3		3	53		53	1			0
						B		3	3		20	20			0		5	5		5	5	1			0
						C		4	4		34	34			0		3	3		8	8				0
						D		5	5		20	20			0		2	2		8	8				0
						G			0			0			0			0			0	2			0
						H	5		5		25	25		1	1	6	4	10	24		24			4	4
						Total			22			121			1			23			98				4
Day 5
5.1	2021-09-30	Mountain Ash Quarry	5140.24	-322.43	Brithdir	A			0			0			0			0			0		3		3
						Total			0			0			0			0			0				3
5.2	2021-09-30	Mountain Ash Roadside	5140.24	-00322.43	Brithdir	A	11		11	3	40	43	3	2	5	4		4		10	10			4	4
						B	4	3	7		21	21			0		3	3		10	10			1	1
						C			0	25		25	1		1	1		1	3		3				0
						Total			18			89			6			8			23				5
5.3	2021-09-30	Quarry Above Porth	5137.56	-00323.96	Brithdir	A	4		4	26		26			0	2		2	20		20				0
						B	3	3	6	27	20	47		1	1			0	15	7	22				0
						C		3	3		20	20		1	1			0		5	5			3	3
						Total			13			93			2			2			47				3
Day 6
6.1	2021-10-01	Above Abercynon	5139.47	-00319.88	Hughes	A		2	2		16	16		1	1			0		10	10			3	3
						B	5		5	38		38			0	4		4	26		26				0
						C		3	3		24	24			0		2	2		11	11			1	1
						D			0	15		15	2		2			0	15		15				0
						Total			10			93			3			6			62				4
6.2	2021-10-01	Mynydd Cilfach-yr-encil	5142.75	-00319.79	Brithdir	A		8	8		46	46		1	1			0		31	31			1	1
						B	19		19	62		62	1		1	2		2	54	10	64		7	1	8
						Total			27			108			2			2			95				9
6.3	2021-10-01	Bridge Street	5136.71	-00323.034	Rhondda	A	4		4	8		8	3		3	5		5	16		16				0
						B		5	5		21	21		1	1	1	1	2		10	10			5	5
						Total			9			29			4			7			26				5
Day 7
7.1	2021-10-02	Nolton Haven North Cliff	5149.43	-00506.65	Rhondda	A	6		6		30	30		1	1			0	16	10	26				0
						B	4		4		27	27			0		1	1		10	10			2	2
						C			0		25	25		2	2			0		10	10				0
						D	8		8		25	25			0		3	3	12	10	22	1		3	3
						E	5	4	9		30	30		2	2	2	1	3	15	10	25				0
						F	4	1	5	16	20	36		2	2			0	12	10	22	2		1	1
						Total			32			173			7			7			115				6
7.2	2021-10-02	Maidenhall Point	5150.58	-00506.99	Rhondda	A	5		5	30	36	66		2	2			0		19	19	1		3	3
						B	2		2	8	25	33		3	3			0		10	10	1		2	2
						Total			7			99			5			0			29				5
						Totals			272			1809			55			158			1038				116

## Sheet: b Cross-set distributions
Locality	1.1																										2.1
Package ref	A					B				C				D					F				extra				A					B				C					E				F
Member	Rhondda																						Rhondda				Llynfi
X-set number	1	2	3	4	5	1	2	3	4	1	2	3	4	1	2	3	4	5	1	2	3	4					1	2	3	4	5	1	2	3	4	1	2	3	4	5	1	2	3	4	1	2	3	4	5
Grain size (microns)	375	375	375	375	375	375	375	375	375	375	375	375	375	375	375	375	500	375	375	375	375	375	375	375	375	375	250	250	250	250	250	250	250	250	250	375	375	375	375	375	375	375	375	375	375	375	375	375	375
Grain Size (Wentworth)	MS	MS	MS	MS	MS	MS	MS	MS	MS	MS	MS	MS	MS	MS	MS	MS	MS/CS	MS	MS	MS	MS	MS	MS	MS	MS	MS	MS/FS	MS/FS	MS/FS	MS/FS	MS/FS	MS/FS	MS/FS	MS/FS	MS/FS	MS	MS	MS	MS	MS	MS	MS	MS	MS	MS	MS	MS	MS	MS
CV	0.45	0.46	0.51	0.51	0.45	0.29	0.28	0.29	0.38	0.21	0.39	0.37	0.5	0.26	0.31	0.32	0.25	0.38	0.28	0.36	0.45	0.25	0.44	0.18	0.43	0.37	0.48	0.18	0.3	0.31	0.43	0.46	0.39	0.48	0.3	0.27	0.4	0.36	0.35	0.32	0.36	0.46	0.45	0.33	0.39	0.39	0.39	0.28	0.44
Standard dev.	0.06	0.07	0.08	0.08	0.06	0.04	0.02	0.04	0.04	0.02	0.03	0.07	0.07	0.05	0.05	0.06	0.06	0.06	0.04	0.05	0.08	0.05	0.08	0.04	0.08	0.05	0.03	0.01	0.03	0.04	0.05	0.05	0.05	0.06	0.04	0.03	0.06	0.05	0.04	0.05	0.05	0.05	0.05	0.04	0.03	0.05	0.04	0.04	0.05
Median	0.15	0.14	0.17	0.16	0.15	0.14	0.08	0.16	0.14	0.11	0.09	0.21	0.14	0.21	0.17	0.18	0.25	0.16	0.15	0.14	0.21	0.2	0.18	0.24	0.19	0.13	0.07	0.08	0.1	0.13	0.13	0.11	0.13	0.13	0.14	0.1	0.15	0.16	0.12	0.17	0.13	0.1	0.11	0.13	0.08	0.12	0.09	0.14	0.1
Mean	0.13	0.16	0.15	0.15	0.14	0.13	0.08	0.15	0.12	0.1	0.09	0.19	0.14	0.19	0.16	0.18	0.24	0.15	0.15	0.14	0.19	0.18	0.17	0.23	0.19	0.13	0.07	0.08	0.1	0.12	0.12	0.11	0.12	0.12	0.13	0.09	0.15	0.15	0.12	0.14	0.12	0.11	0.11	0.12	0.07	0.12	0.1	0.13	0.12
84th Percentile	0.18	0.24	0.24	0.24	0.17	0.17	0.11	0.2	0.16	0.12	0.12	0.26	0.22	0.23	0.2	0.25	0.29	0.22	0.19	0.19	0.27	0.22	0.25	0.26	0.27	0.18	0.1	0.09	0.14	0.16	0.16	0.16	0.17	0.19	0.17	0.12	0.22	0.21	0.17	0.19	0.16	0.18	0.17	0.15	0.1	0.17	0.14	0.16	0.17
Max.	0.25	0.29	0.27	0.26	0.23	0.18	0.12	0.22	0.17	0.12	0.15	0.29	0.25	0.25	0.21	0.26	0.32	0.24	0.21	0.21	0.28	0.23	0.29	0.27	0.3	0.2	0.13	0.1	0.15	0.17	0.18	0.17	0.19	0.2	0.19	0.12	0.26	0.23	0.2	0.2	0.17	0.19	0.17	0.16	0.1	0.18	0.17	0.17	0.19
Cross-set height (m)	0.25	0.07	0.11	0.05	0.03	0.18	0.05	0.1	0.03	0.06	0.15	0.06	0.25	0.1	0.05	0.08	0.13	0.11	0.18	0.05	0.05	0.11	0.1	0.11	0.07	0.07	0.04	0.05	0.06	0.12	0.04	0.05	0.05	0.03	0.07	0.05	0.08	0.03	0.08	0.08	0.03	0.19	0.06	0.08	0.03	0.06	0.03	0.04	0.05
	0.2	0.1	0.18	0.07	0.08	0.17	0.08	0.09	0.05	0.09	0.12	0.07	0.23	0.11	0.09	0.14	0.17	0.14	0.1	0.07	0.07	0.14	0.13	0.14	0.11	0.14	0.06	0.06	0.09	0.15	0.04	0.07	0.1	0.04	0.11	0.06	0.09	0.04	0.09	0.06	0.08	0.18	0.11	0.11	0.04	0.12	0.06	0.08	0.09
	0.18	0.12	0.19	0.1	0.11	0.16	0.09	0.09	0.07	0.1	0.11	0.09	0.22	0.16	0.13	0.19	0.21	0.16	0.11	0.1	0.08	0.15	0.18	0.2	0.15	0.17	0.09	0.07	0.12	0.16	0.05	0.1	0.15	0.08	0.13	0.07	0.1	0.08	0.09	0.08	0.12	0.18	0.16	0.14	0.08	0.17	0.07	0.09	0.15
	0.17	0.17	0.2	0.16	0.14	0.15	0.12	0.11	0.07	0.11	0.1	0.12	0.2	0.17	0.14	0.21	0.23	0.18	0.11	0.13	0.11	0.2	0.23	0.21	0.18	0.19	0.13	0.08	0.14	0.17	0.06	0.15	0.15	0.08	0.14	0.09	0.11	0.1	0.1	0.1	0.16	0.14	0.17	0.13	0.1	0.18	0.08	0.11	0.19
	0.15	0.26	0.24	0.2	0.17	0.13	0.12	0.12	0.09	0.12	0.09	0.15	0.19	0.19	0.17	0.24	0.27	0.2	0.13	0.15	0.14	0.22	0.29	0.25	0.23	0.2	0.12	0.07	0.15	0.17	0.07	0.17	0.18	0.2	0.16	0.11	0.12	0.12	0.11	0.12	0.17	0.13	0.15	0.14	0.1	0.16	0.08	0.13	0.18
	0.15	0.29	0.27	0.24	0.23	0.12	0.1	0.14	0.11	0.12	0.08	0.16	0.17	0.2	0.2	0.25	0.27	0.24	0.15	0.17	0.17	0.23	0.26	0.27	0.27	0.17	0.1	0.08	0.15	0.15	0.08	0.17	0.19	0.19	0.16	0.12	0.14	0.15	0.12	0.13	0.16	0.12	0.11	0.15	0.09	0.13	0.08	0.15	0.17
	0.15	0.24	0.25	0.25	0.16	0.08	0.09	0.16	0.12	0.11	0.07	0.18	0.15	0.22	0.21	0.26	0.29	0.22	0.17	0.19	0.2	0.23	0.18	0.21	0.3	0.13	0.08	0.09	0.13	0.14	0.09	0.16	0.13	0.19	0.18	0.11	0.16	0.16	0.12	0.14	0.15	0.09	0.17	0.16	0.09	0.12	0.07	0.17	0.13
	0.13	0.21	0.22	0.26	0.17	0.08	0.08	0.18	0.15		0.06	0.21	0.13	0.21	0.2	0.17	0.31	0.22	0.19	0.21	0.22	0.22	0.13	0.26	0.27	0.13	0.07	0.1	0.11	0.13	0.1	0.16	0.1	0.17	0.19	0.12	0.16	0.16	0.12	0.17	0.13	0.08	0.06	0.13	0.07	0.09	0.06	0.17	0.1
	0.1	0.17	0.15	0.19			0.07	0.2	0.15		0.05	0.21	0.11	0.21	0.2	0.15	0.32	0.16	0.21	0.2	0.27	0.22	0.08	0.24	0.2	0.1	0.05	0.1	0.1	0.12	0.12	0.15	0.07	0.16	0.15	0.12	0.18	0.2	0.13	0.18	0.12	0.1	0.04	0.08	0.04	0.08	0.07	0.15	0.09
	0.07	0.15	0.12	0.16			0.06	0.22	0.14		0.04	0.23	0.1	0.23	0.19	0.13	0.3	0.13	0.2	0.18	0.28	0.21	0.08	0.25	0.11	0.11	0.05	0.09	0.1	0.12	0.13	0.12		0.12	0.12	0.12	0.2	0.2	0.13	0.19		0.07		0.04		0.05	0.06	0.16	0.07
	0.07	0.13	0.09	0.08			0.06	0.21	0.16			0.25	0.09	0.25	0.17		0.29	0.12	0.18	0.16	0.28	0.21			0.06	0.1	0.04	0.09	0.09	0.1	0.15	0.09		0.13	0.07	0.1	0.22	0.21	0.14	0.19		0.09					0.12	0.15	0.05
	0.06	0.11	0.06	0.09				0.2	0.17			0.25	0.06	0.25	0.16		0.26	0.07	0.16	0.14	0.27	0.21				0.03	0.02	0.08	0.08	0.08	0.15	0.07		0.1		0.08	0.25	0.22	0.15	0.2		0.07					0.15	0.15
	0.05	0.09	0.05	0.07				0.18	0.16			0.27	0.04				0.25	0.05	0.14	0.12	0.25	0.21						0.08	0.07	0.06	0.16	0.05				0.07	0.23	0.21	0.17	0.17		0.05					0.17	0.13
		0.06	0.03					0.17	0.14			0.29	0.04				0.24		0.12	0.1	0.24	0.21							0.06	0.05	0.16	0.03				0.07	0.26	0.23	0.18	0.17		0.03					0.15	0.14
								0.16	0.15			0.29					0.21		0.1	0.08		0.2									0.18						0.23	0.22	0.2	0.17							0.13	0.12
								0.16				0.24					0.2		0.08			0.2									0.17						0.2	0.21	0.2								0.14
								0.15				0.21					0.18					0.19									0.17						0.2	0.2	0.18								0.12
								0.11				0.2					0.13					0.17									0.16						0.16	0.18	0.15								0.1
								0.1														0.15															0.15	0.16	0.12								0.1
								0.1														0.13															0.14	0.15	0.1								0.12
																						0.1															0.13	0.15	0.09
																						0.08															0.12	0.15	0.07
																																					0.08	0.16	0.06
																																					0.05	0.12	0.07
																																					0.04	0.12	0.05
																																						0.09
	1.1																										2.1
	A					B				C				D					F								A					B				C					E				F
	Rhondda																										Llynfi
cumulative	1	2	3	4	5	1	2	3	4	1	2	3	4	1	2	3	4	5	1	2	3	4					1	2	3	4	5	1	2	3	4	1	2	3	4	5	1	2	3	4	1	2	3	4	5
	0.25	0.07	0.11	0.05	0.03	0.18	0.05	0.1	0.03	0.06	0.15	0.06	0.25	0.1	0.05	0.08	0.13	0.11	0.18	0.05	0.05	0.11					0.04	0.05	0.06	0.12	0.04	0.05	0.05	0.03	0.07	0.05	0.08	0.03	0.08	0.08	0.03	0.19	0.06	0.08	0.03	0.06	0.03	0.04	0.05
	0.45	0.17	0.29	0.12	0.11	0.35	0.13	0.19	0.08	0.15	0.27	0.13	0.48	0.21	0.14	0.22	0.3	0.25	0.28	0.12	0.12	0.25					0.1	0.11	0.15	0.27	0.08	0.12	0.15	0.07	0.18	0.11	0.17	0.07	0.17	0.14	0.11	0.37	0.17	0.19	0.07	0.18	0.09	0.12	0.14
	0.63	0.29	0.48	0.22	0.22	0.51	0.22	0.28	0.15	0.25	0.38	0.22	0.7	0.37	0.27	0.41	0.51	0.41	0.39	0.22	0.2	0.4					0.19	0.18	0.27	0.43	0.13	0.22	0.3	0.15	0.31	0.18	0.27	0.15	0.26	0.22	0.23	0.55	0.33	0.33	0.15	0.35	0.16	0.21	0.29
	0.8	0.46	0.68	0.38	0.36	0.66	0.34	0.39	0.22	0.36	0.48	0.34	0.9	0.54	0.41	0.62	0.74	0.59	0.5	0.35	0.31	0.6					0.32	0.26	0.41	0.6	0.19	0.37	0.45	0.23	0.45	0.27	0.38	0.25	0.36	0.32	0.39	0.69	0.5	0.46	0.25	0.53	0.24	0.32	0.48
	0.95	0.72	0.92	0.58	0.53	0.79	0.46	0.51	0.31	0.48	0.57	0.49	1.09	0.73	0.58	0.86	1.01	0.79	0.63	0.5	0.45	0.82					0.44	0.33	0.56	0.77	0.26	0.54	0.63	0.43	0.61	0.38	0.5	0.37	0.47	0.44	0.56	0.82	0.65	0.6	0.35	0.69	0.32	0.45	0.66
	1.1	1.01	1.19	0.82	0.76	0.91	0.56	0.65	0.42	0.6	0.65	0.65	1.26	0.93	0.78	1.11	1.28	1.03	0.78	0.67	0.62	1.05					0.54	0.41	0.71	0.92	0.34	0.71	0.82	0.62	0.77	0.5	0.64	0.52	0.59	0.57	0.72	0.94	0.76	0.75	0.44	0.82	0.4	0.6	0.83
	1.25	1.25	1.44	1.07	0.92	0.99	0.65	0.81	0.54	0.71	0.72	0.83	1.41	1.15	0.99	1.37	1.57	1.25	0.95	0.86	0.82	1.28					0.62	0.5	0.84	1.06	0.43	0.87	0.95	0.81	0.95	0.61	0.8	0.68	0.71	0.71	0.87	1.03	0.93	0.91	0.53	0.94	0.47	0.77	0.96
	1.38	1.46	1.66	1.33	1.09	1.07	0.73	0.99	0.69		0.78	1.04	1.54	1.36	1.19	1.54	1.88	1.47	1.14	1.07	1.04	1.5					0.69	0.6	0.95	1.19	0.53	1.03	1.05	0.98	1.14	0.73	0.96	0.84	0.83	0.88	1	1.11	0.99	1.04	0.6	1.03	0.53	0.94	1.06
	1.48	1.63	1.81	1.52			0.8	1.19	0.84		0.83	1.25	1.65	1.57	1.39	1.69	2.2	1.63	1.35	1.27	1.31	1.72					0.74	0.7	1.05	1.31	0.65	1.18	1.12	1.14	1.29	0.85	1.14	1.04	0.96	1.06	1.12	1.21	1.03	1.12	0.64	1.11	0.6	1.09	1.15
	1.55	1.78	1.93	1.68			0.86	1.41	0.98		0.87	1.48	1.75	1.8	1.58	1.82	2.5	1.76	1.55	1.45	1.59	1.93					0.79	0.79	1.15	1.43	0.78	1.3		1.26	1.41	0.97	1.34	1.24	1.09	1.25		1.28		1.16		1.16	0.66	1.25	1.22
	1.62	1.91	2.02	1.76			0.92	1.62	1.14			1.73	1.84	2.05	1.75		2.79	1.88	1.73	1.61	1.87	2.14					0.83	0.88	1.24	1.53	0.93	1.39		1.39	1.48	1.07	1.56	1.45	1.23	1.44		1.37					0.78	1.4	1.27
	1.68	2.02	2.08	1.85				1.82	1.31			1.98	1.9	2.3	1.91		3.05	1.95	1.89	1.75	2.14	2.35					0.85	0.96	1.32	1.61	1.08	1.46		1.49		1.15	1.81	1.67	1.38	1.64		1.44					0.93	1.55
	1.73	2.11	2.13	1.92				2	1.47			2.25	1.94				3.3	2	2.03	1.87	2.39	2.56						1.04	1.39	1.67	1.24	1.51				1.22	2.04	1.88	1.55	1.81		1.49					1.1	1.68
		2.17	2.16					2.17	1.61			2.54	1.98				3.54		2.15	1.97	2.63	2.77							1.45	1.72	1.4	1.54				1.29	2.3	2.11	1.73	1.98		1.52					1.25	1.82
								2.33	1.76			2.83					3.75		2.25	2.05		2.97									1.58						2.53	2.33	1.93	2.15							1.38	1.94
								2.49				3.07					3.95		2.33			3.17									1.75						2.73	2.54	2.13								1.52
								2.64				3.28					4.13					3.36									1.92						2.93	2.74	2.31								1.64
								2.75				3.48					4.26					3.53									2.08						3.09	2.92	2.46								1.74
								2.85														3.68															3.24	3.08	2.58								1.84
								2.95														3.81															3.38	3.23	2.68								1.96
																						3.91															3.51	3.38	2.77
																						3.99															3.63	3.53	2.84
																																					3.71	3.69	2.9
																																					3.76	3.81	2.97
																																					3.8	3.93	3.02
																																						4.02
cumulative decimal	1.1																										2.1
	A					B				C				D					F								A					B				C					E				F
	Rhondda																										Llynfi
	1	2	3	4	5	1	2	3	4	1	2	3	4	1	2	3	4	5	1	2	3	4					1	2	3	4	5	1	2	3	4	1	2	3	4	5	1	2	3	4	1	2	3	4	5
	0.14	0.03	0.05	0.03	0.03	0.17	0.05	0.03	0.02	0.08	0.17	0.02	0.13	0.04	0.03	0.04	0.03	0.06	0.08	0.02	0.02	0.03					0.05	0.05	0.04	0.07	0.02	0.03	0.04	0.02	0.05	0.04	0.02	0.01	0.03	0.04	0.03	0.13	0.06	0.07	0.05	0.05	0.02	0.02	0.04
	0.26	0.08	0.13	0.06	0.1	0.33	0.14	0.06	0.05	0.21	0.31	0.04	0.24	0.09	0.07	0.12	0.07	0.13	0.12	0.06	0.05	0.06					0.12	0.11	0.1	0.16	0.04	0.08	0.13	0.05	0.12	0.09	0.04	0.02	0.06	0.07	0.1	0.24	0.17	0.16	0.11	0.16	0.05	0.06	0.11
	0.36	0.13	0.22	0.11	0.2	0.48	0.24	0.09	0.09	0.35	0.44	0.06	0.35	0.16	0.14	0.23	0.12	0.21	0.17	0.11	0.08	0.1					0.22	0.17	0.19	0.25	0.06	0.14	0.27	0.1	0.21	0.14	0.07	0.04	0.09	0.1	0.21	0.36	0.32	0.28	0.23	0.3	0.08	0.11	0.23
	0.46	0.21	0.31	0.2	0.33	0.62	0.37	0.13	0.13	0.51	0.55	0.1	0.45	0.23	0.21	0.34	0.17	0.3	0.21	0.17	0.12	0.15					0.38	0.25	0.28	0.35	0.09	0.24	0.4	0.15	0.3	0.21	0.1	0.06	0.12	0.15	0.35	0.45	0.49	0.4	0.39	0.46	0.12	0.16	0.38
	0.55	0.33	0.43	0.3	0.49	0.74	0.5	0.17	0.18	0.68	0.66	0.14	0.55	0.32	0.3	0.47	0.24	0.4	0.27	0.24	0.17	0.21					0.52	0.32	0.39	0.45	0.13	0.35	0.56	0.29	0.41	0.29	0.13	0.09	0.16	0.2	0.5	0.54	0.63	0.52	0.55	0.59	0.16	0.23	0.52
	0.64	0.47	0.55	0.43	0.7	0.85	0.61	0.22	0.24	0.85	0.75	0.19	0.64	0.4	0.41	0.61	0.3	0.52	0.33	0.33	0.24	0.26					0.64	0.39	0.49	0.53	0.16	0.46	0.73	0.42	0.52	0.39	0.17	0.13	0.2	0.27	0.64	0.62	0.74	0.65	0.69	0.71	0.2	0.31	0.65
	0.72	0.58	0.67	0.56	0.84	0.93	0.71	0.27	0.31	1	0.83	0.24	0.71	0.5	0.52	0.75	0.37	0.63	0.41	0.42	0.31	0.32					0.73	0.48	0.58	0.62	0.21	0.56	0.85	0.54	0.64	0.47	0.21	0.17	0.24	0.33	0.78	0.68	0.9	0.78	0.83	0.81	0.24	0.4	0.76
	0.8	0.67	0.77	0.69	1	1	0.79	0.34	0.39		0.9	0.3	0.78	0.59	0.62	0.85	0.44	0.74	0.49	0.52	0.4	0.38					0.81	0.58	0.66	0.69	0.25	0.67	0.94	0.66	0.77	0.57	0.25	0.21	0.27	0.41	0.89	0.73	0.96	0.9	0.94	0.89	0.27	0.48	0.83
	0.86	0.75	0.84	0.79			0.87	0.4	0.48		0.95	0.36	0.83	0.68	0.73	0.93	0.52	0.82	0.58	0.62	0.5	0.43					0.87	0.67	0.72	0.76	0.31	0.77	1	0.77	0.87	0.66	0.3	0.26	0.32	0.49	1	0.8	1	0.97	1	0.96	0.31	0.56	0.91
	0.9	0.82	0.89	0.88			0.93	0.48	0.56		1	0.43	0.88	0.78	0.83	1	0.59	0.88	0.67	0.71	0.6	0.48					0.93	0.76	0.79	0.83	0.38	0.84		0.85	0.95	0.75	0.35	0.31	0.36	0.58		0.84		1		1	0.34	0.64	0.96
	0.94	0.88	0.94	0.92			1	0.55	0.65			0.5	0.93	0.89	0.92		0.65	0.94	0.74	0.79	0.71	0.54					0.98	0.85	0.86	0.89	0.45	0.9		0.93	1	0.83	0.41	0.36	0.41	0.67		0.9					0.4	0.72	1
	0.97	0.93	0.96	0.96				0.62	0.74			0.57	0.96	1	1		0.72	0.98	0.81	0.85	0.81	0.59					1	0.92	0.91	0.94	0.52	0.95		1		0.89	0.48	0.42	0.46	0.76		0.95					0.47	0.8
	1	0.97	0.99	1				0.68	0.84			0.65	0.98				0.77	1	0.87	0.91	0.91	0.64						1	0.96	0.97	0.6	0.98				0.95	0.54	0.47	0.51	0.84		0.98					0.56	0.87
		1	1					0.74	0.91			0.73	1				0.83		0.92	0.96	1	0.69							1	1	0.67	1				1	0.61	0.52	0.57	0.92		1					0.64	0.94
								0.79	1			0.81					0.88		0.97	1		0.74									0.76						0.67	0.58	0.64	1							0.7	1
								0.84				0.88					0.93		1			0.79									0.84						0.72	0.63	0.71								0.78
								0.89				0.94					0.97					0.84									0.92						0.77	0.68	0.76								0.84
								0.93				1					1					0.88									1						0.81	0.73	0.81								0.89
								0.97														0.92															0.85	0.77	0.85								0.94
								1														0.95															0.89	0.8	0.89								1
																						0.98															0.92	0.84	0.92
																						1															0.96	0.88	0.94
																																					0.98	0.92	0.96
																																					0.99	0.95	0.98
																																					1	0.98	1
																																						1
[truncated: 236 more columns]

## Sheet: c Cross-set max heights
Locality	1.1					2.1						2.2								2.3			3.1						3.2			3.3		3.4		4.1				4.2		4.3					5.2
Package ref	A	C	D	E	F	A	B	C	D	E	F	A	B	C	D	E	F	G	H	A	B	C	A	B	C	D	E	F	A	B	C	A	B	A	B	A	B	C	D	A	B	A	B	C	D	H	A	B	C
Member	Rhondda					Llynfi						Rhondda								Rhondda			Hughes						Hughes			Llynfi		Llynfi		Swansea				Swansea		Swansea					Brithdir
Cross-set max height, cm	23	27	22	22	31	16	13	21	8	19	13	17	13	15	10	20	12	23	18	12	20	21	24	17	17	17	17	23	19	20	29	19	19	8	37	15	17	11	19	22	18	33	30	13	16	16	13	21	21
	24	20	19	27	17	16	18	17	16	16	12	17	12	16	17	17	18	22	16	12	20	25	15	10	15	15	12	23	16	25	27	28	13	9	16	15	17	15	17	27	25	14	16	11	14	27	16	20	15
	27	27	26	23	20	10	17	19	15	21	14	21	13	15	13	17	13	20	15	17	21	21	15	22	18	9	15	20	18	27	20	21	20	6	22	15	9	13	21	25	20	16	14	13	20	13	13	17	17
	20	18	31	18	21	17	16	21	19	18	10	23	10	17	20	18	15	22	14	18	13	30	12	19	13	20	11	18	20	15	12	17	17	6	7	14	15	17	23	35	45	11	15	20	22	16	17	18	19
	20	19	25	14	22	10	12	21	16	19	16	11	19	21	20	17	14	21	12	8	19	20	16	18	17	21	21	22	21	19	21	20	17	7	19	12	40	21	20	27	20	23	17	15	19	19	18	20	16
	28	24	28	23	35	15	19	17	17	17	24	14	12	18	3	13	17	17	18	12	14	25	16	22	18	18	14	19	25	19	22	17	18	8	25	19	15	21	16	25	17	14	19	16	13	24	17	19	23
	18	15	29	20	28	16	16	13	16	14	13	12	11	15	14	14	9	19	8	10	14	21	15	21	10	12	20	14	14	19	20	18	18	6	16	17	40	19	21	29	10	27	25	17	23	22	14	18	15
	25	18	18	13	24	15	15	19	10	23	7	18	13	15	14	17	12	18	12	21	16	26	14	21	12	18	15	15	17	17	18	23	21	7	11	19	30	17	20	28	16	13	20	13	26	19	14	20	20
	18	13	24	19	39	15	21	23	17	20		18	19	22	12	19	15	12	16	14	17	15	13	18	10	17	19	26	19	26	14	20	18	6	36	15	24	20	16	31	18	11	24	12	18	18	15	25	20
	18	22	30	13	30	13	15	24	10	25		13	18	23		19	18	20	20	12	24	17	15	16	13	19	17	15	21	14	20	20	24	7	24	19	30	16	24	34	26	19	26	18	13	18	16	16	16
	20		29	19	27	13	14	24	18	18		10	12	16		18	9	22	19	9	23	32	14	14	18	13	17	10	22	23	18	29	13		17	15	19	13	20	22	32	15	14	20	15	14	18	20	14
	20		20	23	29	14	15	20		21		16	20	11			11	18	11	16	14	31	21	17	11	11	13	21	15	21	19	21	15		52	18	17	17	19	22	21	16	13	15	19	16	10	16	19
	23		19	20	29	16	12	16		24		10	10	17			12	14	14	9	25	19	20	14	17	26	20	13	12	18		23	15		21	12	19	13	20	29	14	18	16	18	17	17	12	21	11
	29		24	13	18	14	24	13		21		8	9	16			11	17	12	15	24	24	15	15	16	15	18	18	25	70		17	17		21	18	18	19	24	28	24	18	18	16	17	16	14	15	20
	24		20	25	21	18	16	17		21		14	15	21				13	12	16	19	20	16	14	13	16	15	13	13	38		16	11		10	14	18	24	18	17	17	25	13	18	18	22	14	19	16
	18		24	17	20	14	17	12		30		21	13	14				22		12	18	22	19	15	13	24	16	11	20	64		27	15		32	12	14	14	28	28	16	19	20	16	18	17	13	21	17
	23			11	30	17	18	14		22		22	18	17				18		15		17	22	17	19	18	24	17	22	42		22	15		10	15	24	22	25	25	25	18	17	15	13	19	16	18	24
	17			21		15				25		17	16					15		10		17	16	17	14	19	14	12	18	39		18	17		12	17	25	23	21	22	19	14	15	20	20	20	17	18	16
	20					15				22		10	13					23		20		26	14	18	16	14	15	24	21	30		11	9		11	16	9	12	34	20	28	16	19	14	18	19	18	14	14
	21					21				17		11						22		13		22	10	13	12	15		24	17	19			18		9	15	26	21	13	34	27	7	15	15	19	25	15		17
										17								13		19		17	13	35		17		15	22	16			11		20	15	12		21	22	27	13		21		12	23		22
										17								13		16		21	17	28		25		16	15	18			14		14	13	8		23	28	17	18		8		13	31		9
																		18		19			18	26		11		16		20			12		10	16	14		17	26	20			19		25	30		12
																		21		15			11	10		15		18		19			10		7	19	30		8	29	22			14		16	35		17
																		22		26			10	25		15				17			12		16	13			19	30				17		12	32		20
																		19		21			12	17						26			11		15	12				18				16			27
																		25		20			7	20						21					13	19				21				12			24
																		23		23			12	16						19					7	15				20				22			25
																		23		15			10	24						24					9					22				19			30
																		19		17			10							22					18					19				15			30
																		21		21			12							15					16					29				21			30
																		19		28			9							34					11					16				21			17
																				25			9							25					10					35				17			18
																				14			7							23					17					17				19			18
																				17			12							16										23							24
																				23			13							22										35							21
																				19			14							24										25							12
																				17			6							25										22							18
																				20			5							21										21							20
																				20			10							15										26							19
																				20			11							21										14							38
																				28			10							20																	30
																				19			6							17																	27
																				20			11							30
																				14			5							22
																							13							25
																							14							23
																							8							24
																							14							22
																							14							30
																							5							25
																														20
																														26
																														25
																														18
																														27
																														15
																														18
																														18
																														24
																														30
																														25
																														30
																														18
																														22
																														20
																														20
																														24
																														15
																														18
																														26
																														20
																														18
																														28
																														24
																														20
																														30
																														19
																														17
																														19
																														33
																														25
																														23
																														24
																														22
																														21
																														23
																														36
																														30
																														37
																														27
																														28
																														20
																														21
																														22
																														19
																														31
cross-set max height, m	0.23	0.27	0.22	0.22	0.31	0.16	0.13	0.21	0.08	0.19	0.13	0.17	0.13	0.15	0.1	0.2	0.12	0.23	0.18	0.12	0.2	0.21	0.24	0.17	0.17	0.17	0.17	0.23	0.19	0.2	0.29	0.19	0.19	0.08	0.37	0.15	0.17	0.11	0.19	0.22	0.18	0.33	0.3	0.13	0.16	0.16	0.13	0.21	0.21
	0.24	0.2	0.19	0.27	0.17	0.16	0.18	0.17	0.16	0.16	0.12	0.17	0.12	0.16	0.17	0.17	0.18	0.22	0.16	0.12	0.2	0.25	0.15	0.1	0.15	0.15	0.12	0.23	0.16	0.25	0.27	0.28	0.13	0.09	0.16	0.15	0.17	0.15	0.17	0.27	0.25	0.14	0.16	0.11	0.14	0.27	0.16	0.2	0.15
	0.27	0.27	0.26	0.23	0.2	0.1	0.17	0.19	0.15	0.21	0.14	0.21	0.13	0.15	0.13	0.17	0.13	0.2	0.15	0.17	0.21	0.21	0.15	0.22	0.18	0.09	0.15	0.2	0.18	0.27	0.2	0.21	0.2	0.06	0.22	0.15	0.09	0.13	0.21	0.25	0.2	0.16	0.14	0.13	0.2	0.13	0.13	0.17	0.17
	0.2	0.18	0.31	0.18	0.21	0.17	0.16	0.21	0.19	0.18	0.1	0.23	0.1	0.17	0.2	0.18	0.15	0.22	0.14	0.18	0.13	0.3	0.12	0.19	0.13	0.2	0.11	0.18	0.2	0.15	0.12	0.17	0.17	0.06	0.07	0.14	0.15	0.17	0.23	0.35	0.45	0.11	0.15	0.2	0.22	0.16	0.17	0.18	0.19
	0.2	0.19	0.25	0.14	0.22	0.1	0.12	0.21	0.16	0.19	0.16	0.11	0.19	0.21	0.2	0.17	0.14	0.21	0.12	0.08	0.19	0.2	0.16	0.18	0.17	0.21	0.21	0.22	0.21	0.19	0.21	0.2	0.17	0.07	0.19	0.12	0.4	0.21	0.2	0.27	0.2	0.23	0.17	0.15	0.19	0.19	0.18	0.2	0.16
	0.28	0.24	0.28	0.23	0.35	0.15	0.19	0.17	0.17	0.17	0.24	0.14	0.12	0.18	0.03	0.13	0.17	0.17	0.18	0.12	0.14	0.25	0.16	0.22	0.18	0.18	0.14	0.19	0.25	0.19	0.22	0.17	0.18	0.08	0.25	0.19	0.15	0.21	0.16	0.25	0.17	0.14	0.19	0.16	0.13	0.24	0.17	0.19	0.23
	0.18	0.15	0.29	0.2	0.28	0.16	0.16	0.13	0.16	0.14	0.13	0.12	0.11	0.15	0.14	0.14	0.09	0.19	0.08	0.1	0.14	0.21	0.15	0.21	0.1	0.12	0.2	0.14	0.14	0.19	0.2	0.18	0.18	0.06	0.16	0.17	0.4	0.19	0.21	0.29	0.1	0.27	0.25	0.17	0.23	0.22	0.14	0.18	0.15
	0.25	0.18	0.18	0.13	0.24	0.15	0.15	0.19	0.1	0.23	0.07	0.18	0.13	0.15	0.14	0.17	0.12	0.18	0.12	0.21	0.16	0.26	0.14	0.21	0.12	0.18	0.15	0.15	0.17	0.17	0.18	0.23	0.21	0.07	0.11	0.19	0.3	0.17	0.2	0.28	0.16	0.13	0.2	0.13	0.26	0.19	0.14	0.2	0.2
	0.18	0.13	0.24	0.19	0.39	0.15	0.21	0.23	0.17	0.2		0.18	0.19	0.22	0.12	0.19	0.15	0.12	0.16	0.14	0.17	0.15	0.13	0.18	0.1	0.17	0.19	0.26	0.19	0.26	0.14	0.2	0.18	0.06	0.36	0.15	0.24	0.2	0.16	0.31	0.18	0.11	0.24	0.12	0.18	0.18	0.15	0.25	0.2
	0.18	0.22	0.3	0.13	0.3	0.13	0.15	0.24	0.1	0.25		0.13	0.18	0.23		0.19	0.18	0.2	0.2	0.12	0.24	0.17	0.15	0.16	0.13	0.19	0.17	0.15	0.21	0.14	0.2	0.2	0.24	0.07	0.24	0.19	0.3	0.16	0.24	0.34	0.26	0.19	0.26	0.18	0.13	0.18	0.16	0.16	0.16
	0.2		0.29	0.19	0.27	0.13	0.14	0.24	0.18	0.18		0.1	0.12	0.16		0.18	0.09	0.22	0.19	0.09	0.23	0.32	0.14	0.14	0.18	0.13	0.17	0.1	0.22	0.23	0.18	0.29	0.13		0.17	0.15	0.19	0.13	0.2	0.22	0.32	0.15	0.14	0.2	0.15	0.14	0.18	0.2	0.14
	0.2		0.2	0.23	0.29	0.14	0.15	0.2		0.21		0.16	0.2	0.11			0.11	0.18	0.11	0.16	0.14	0.31	0.21	0.17	0.11	0.11	0.13	0.21	0.15	0.21	0.19	0.21	0.15		0.52	0.18	0.17	0.17	0.19	0.22	0.21	0.16	0.13	0.15	0.19	0.16	0.1	0.16	0.19
	0.23		0.19	0.2	0.29	0.16	0.12	0.16		0.24		0.1	0.1	0.17			0.12	0.14	0.14	0.09	0.25	0.19	0.2	0.14	0.17	0.26	0.2	0.13	0.12	0.18		0.23	0.15		0.21	0.12	0.19	0.13	0.2	0.29	0.14	0.18	0.16	0.18	0.17	0.17	0.12	0.21	0.11
	0.29		0.24	0.13	0.18	0.14	0.24	0.13		0.21		0.08	0.09	0.16			0.11	0.17	0.12	0.15	0.24	0.24	0.15	0.15	0.16	0.15	0.18	0.18	0.25	0.7		0.17	0.17		0.21	0.18	0.18	0.19	0.24	0.28	0.24	0.18	0.18	0.16	0.17	0.16	0.14	0.15	0.2
	0.24		0.2	0.25	0.21	0.18	0.16	0.17		0.21		0.14	0.15	0.21				0.13	0.12	0.16	0.19	0.2	0.16	0.14	0.13	0.16	0.15	0.13	0.13	0.38		0.16	0.11		0.1	0.14	0.18	0.24	0.18	0.17	0.17	0.25	0.13	0.18	0.18	0.22	0.14	0.19	0.16
	0.18		0.24	0.17	0.2	0.14	0.17	0.12		0.3		0.21	0.13	0.14				0.22		0.12	0.18	0.22	0.19	0.15	0.13	0.24	0.16	0.11	0.2	0.64		0.27	0.15		0.32	0.12	0.14	0.14	0.28	0.28	0.16	0.19	0.2	0.16	0.18	0.17	0.13	0.21	0.17
	0.23			0.11	0.3	0.17	0.18	0.14		0.22		0.22	0.18	0.17				0.18		0.15		0.17	0.22	0.17	0.19	0.18	0.24	0.17	0.22	0.42		0.22	0.15		0.1	0.15	0.24	0.22	0.25	0.25	0.25	0.18	0.17	0.15	0.13	0.19	0.16	0.18	0.24
	0.17			0.21		0.15				0.25		0.17	0.16					0.15		0.1		0.17	0.16	0.17	0.14	0.19	0.14	0.12	0.18	0.39		0.18	0.17		0.12	0.17	0.25	0.23	0.21	0.22	0.19	0.14	0.15	0.2	0.2	0.2	0.17	0.18	0.16
	0.2					0.15				0.22		0.1	0.13					0.23		0.2		0.26	0.14	0.18	0.16	0.14	0.15	0.24	0.21	0.3		0.11	0.09		0.11	0.16	0.09	0.12	0.34	0.2	0.28	0.16	0.19	0.14	0.18	0.19	0.18	0.14	0.14
	0.21					0.21				0.17		0.11						0.22		0.13		0.22	0.1	0.13	0.12	0.15		0.24	0.17	0.19			0.18		0.09	0.15	0.26	0.21	0.13	0.34	0.27	0.07	0.15	0.15	0.19	0.25	0.15		0.17
										0.17								0.13		0.19		0.17	0.13	0.35		0.17		0.15	0.22	0.16			0.11		0.2	0.15	0.12		0.21	0.22	0.27	0.13		0.21		0.12	0.23		0.22
										0.17								0.13		0.16		0.21	0.17	0.28		0.25		0.16	0.15	0.18			0.14		0.14	0.13	0.08		0.23	0.28	0.17	0.18		0.08		0.13	0.31		0.09
																		0.18		0.19			0.18	0.26		0.11		0.16		0.2			0.12		0.1	0.16	0.14		0.17	0.26	0.2			0.19		0.25	0.3		0.12
																		0.21		0.15			0.11	0.1		0.15		0.18		0.19			0.1		0.07	0.19	0.3		0.08	0.29	0.22			0.14		0.16	0.35		0.17
																		0.22		0.26			0.1	0.25		0.15				0.17			0.12		0.16	0.13			0.19	0.3				0.17		0.12	0.32		0.2
																		0.19		0.21			0.12	0.17						0.26			0.11		0.15	0.12				0.18				0.16			0.27
																		0.25		0.2			0.07	0.2						0.21					0.13	0.19				0.21				0.12			0.24
																		0.23		0.23			0.12	0.16						0.19					0.07	0.15				0.2				0.22			0.25
																		0.23		0.15			0.1	0.24						0.24					0.09					0.22				0.19			0.3
																		0.19		0.17			0.1							0.22					0.18					0.19				0.15			0.3
																		0.21		0.21			0.12							0.15					0.16					0.29				0.21			0.3
																		0.19		0.28			0.09							0.34					0.11					0.16				0.21			0.17
																				0.25			0.09							0.25					0.1					0.35				0.17			0.18
																				0.14			0.07							0.23					0.17					0.17				0.19			0.18
																				0.17			0.12							0.16										0.23							0.24
																				0.23			0.13							0.22										0.35							0.21
																				0.19			0.14							0.24										0.25							0.12
																				0.17			0.06							0.25										0.22							0.18
																				0.2			0.05							0.21										0.21							0.2
																				0.2			0.1							0.15										0.26							0.19
																				0.2			0.11							0.21										0.14							0.38
																				0.28			0.1							0.2																	0.3
																				0.19			0.06							0.17																	0.27
																				0.2			0.11							0.3
																				0.14			0.05							0.22
																							0.13							0.25
																							0.14							0.23
																							0.08							0.24
																							0.14							0.22
																							0.14							0.3
																							0.05							0.25
																														0.2
																														0.26
																														0.25
																														0.18
																														0.27
																														0.15
																														0.18
																														0.18
																														0.24
																														0.3
																														0.25
																														0.3
																														0.18
																														0.22
																														0.2
																														0.2
																														0.24
																														0.15
																														0.18
																														0.26
																														0.2
																														0.18
																														0.28
																														0.24
																														0.2
																														0.3
																														0.19
																														0.17
																														0.19
																														0.33
																														0.25
																														0.23
																														0.24
																														0.22
																														0.21
																														0.23
																														0.36
																														0.3
																														0.37
																														0.27
																														0.28
																														0.2
																														0.21
																														0.22
																														0.19
																														0.31
[truncated: 19 more columns]

## Sheet: d Accretion and bedding
Locality	1.1												2.1				2.2																2.3								3.1
Package ref	A				D				E				A				A				B				G				H				A				C				A				B				C
	accretion surface		bedding		accretion surface		bedding		accretion surface		bedding		accretion surface		bedding		accretion surface		bedding		accretion surface		bedding		accretion surface		bedding		accretion surface		bedding		accretion surface		bedding		accretion surface		bedding		accretion surface		bedding		accretion surface		bedding		accretion surface
	dip	dip dir	dip	dip dir	dip	dip dir	dip	dip dir	dip	dip dir	dip	dip dir	dip	dip dir	dip	dip dir	dip	dip dir	dip	dip dir	dip	dip dir	dip	dip dir	dip	dip dir	dip	dip dir	dip	dip dir	dip	dip dir	dip	dip dir	dip	dip dir	dip	dip dir	dip	dip dir	dip	dip dir	dip	dip dir	dip	dip dir	dip	dip dir	dip
	16	220	10	248	17	22	7	233	17	256			11	343	4	245	12	322	8	217	17	255	8	226	6	208			11	218	4	255	7	125	2	0	5	130			17	41			10	259	7	3
	18	259	10	248	10	315	7	233	19	278							14	313	8	217	21	242	8	226					18	208	4	255	13	250	2	0	3	220			21	313			10	351	7	3
	20	196	10	248					20	278											14	255	8	226					15	218	4	255	11	250	2	0	4	256			14	325			9	50	7	3
	23	245	10	248					14	312											17	250	8	226					18	236	4	255	5	243	2	0					17	9			10	20	7	3
	11	240	10	248					13	237											31	257	8	226					18	246	4	255	8	238	2	0					12	14
	19	256	10	248																	28	267	8	226					13	245	4	255	7	195	2	0					12	0
																					29	270	8	226									12	165	2	0					12	0
																					251	230	8	226									7	148	2	0					20	348
																					23	262	8	226									7	195	2	0					16	358
																					11	201	8	226									10	163	2	0					13	354
																																	11	132	2	0					20	1
																																									14	12
																																									20	3
																																									22	22
																																									10	330
[truncated: 127 more columns]

## Sheet: e Package thicknesses
Key	Locality	1.1						2.1							2.2							2.3			3.1					3.2			3.3		3.4		4.1				4.2		4.3
Channel	Package ref	A	B	C	D	E	F	A	B	C	D	E	F	G	A	B	C	E	F	G	H	A	B	C	A	B	C	D	E	A	B	C	A	B	A	B	A	B	C	D	A	B	A	B	C	D	E	F	G
Accretion Package			2.5	1.9	2			2.9	2.4		1.25	3.5	2.9		3.3	2.5	3.8		2	4	3.3	4			1.8		1.3		2.5	1.5	4.5	4	0.56	3	0.79		2	2.4	2.9	2	2.9	3.4	5	1.5	2.5	3.7	1.9	3
Undefined					1.8			3	2.5				2.6			2.1			2			2.1			2		1.9		2	1.8	3.8	2.9	0.7	4.4	1		1.7				2.4	2.3
					2.2								3			2.2						2			2.4		2.4		1.8		4.1		2.7				1.7				2.7	3
					1.8								2.9			2.2									1.4		1.3		3.4				1.5								2	3.4
																											1.9		2.1				3.9								2.7
																																									2.6
[truncated: 24 more columns]

## Sheet: f Woody debris measurements
		N	268
		avg	12	5	58.5
		max	250	56	10000
locality	member	package	length	width	area	type	notes	facies association	photos
1.1	Rhondda	a	15	9	135	lep	Debris along accretion surface	1
[2.2]			30	8	240	lep		1
Welcome to the Valleys		b	70	13	910	other	debris at base of sheet-like channel fill	1	ACW002-6
			38	3	114	other		1
			10	2.5	25	other		1
		c	12	1	12	cal	25cm thick bed, erosive base, contains pebble conglomerate, rip-ups, soft-sediment deformation	1
			16	6	96	cal		1
			8	4	32	cal		1
			8	1	8	cal		1
			2	1	2	cal		1
			2	1	2	cal		1
			2	1	2	cal		1
			8	2	16	cal		1
			6	2	12	cal		1
			7	4	28	cal		1
			5	5	25	lep		1
			18	2	36			1
			6	3	18			1
			8	3	24			1
			40	18	720	lep		1
			15	3	45			1
			8	2	16			1
			3	1	3			1
			9	5	45			1
			9	3	27			1
			18	4	72			1
			21	14	294	lep		1
			7	6	42	lep		1
			11	7	77	lep		1
			16	9	144	lep		1
			7	7	49			1
			1	0.5	0.5			1
			5	4	20	cal		1
		f	38	3	114	other	Debris along dune and accretion surface	1	JW2133-43
			10	2.5	25	other		1
		g	19.5	7	136.5		Erosive base of channel fill, at base of barform, high carbon	2
			33	9.5	313.5			2
			9	6	54			2
			11	1.5	16.5			2
1.2	Llynfi	a	19	3	57	cal	Top of channel fill, below floodplain interval, debris occurs near top of barforms	1	ACW0025-31
[2.1]			6	3	18	other		1
L. Bwlch			5	0.5	2.5	other		1
			4	4	16	other		1
			3	3	9	other		1
			12	2.5	30	cal		1
			6	1	6	cal		1
			9	5	45	other		1
			22	7	154	lep		1
			5	2	10	cal		1
		b	15	11	165	cal	Debris along accretion surface	1
			18	6	108	cal		1
			15	7	105	cal		1
			19	11	209			1
			250	40	10000			1	ACW0033-5
			12	3	36			1
2.1	Llynfi		124	17	2108	lep	Debris exposed on bedding plane at erosive base of channel package. Overlying barforms, occuring within 3m thick bed with UPB lamination and some lower regime bedforms. Debris bed underlies accretion 1-2m thick.	2	ACW0036-39	JW2166-78
[3.3]			52	22	1144	lep		2
Kilvey W			84	22	1848	lep		2
			33	15	495	lep		2
			126	27	3402			2
			117	18	2106			2
			84	23	1932			2
			30	56	1680			2
2.2	Llynfi		60	7	420	other		2	ACW0043-55	JW2179-98
[3.4]			20	9	180	other		2
Kilvey E			38	5	190	other		2
			116	10	1160	other		2
			32	22	704	other		2
			30	10	300	other		2
			52	10	520	other		2
			40	10	400	other		2
			14	6	84	other		2
			42	20	840	other		2
			23	20	460	other		2
			18	4	72	other		2
			40	6	240	other		2
2.3	Swansea	St1	12	8	96	cal	Debris occurs throughout 1-2m thick barfom at the top of a channel package	1	JW2199-2225
[4.1]			11	5	55	other		1
Darren Serth storey 1			11	5	55	other		1
			5	3	15	other		1
			60	40	2400	other		1
			20	5	100	other		1
			25	4	100	other		1
			9	2	18	other		1
			30	4	120			1
		c	45	8	360		Debris occurs along accretion surfaces and at bases of accretion packages	1
			14	9	126			1
			13	9	117			1
			20	6	120			1
			28	18	504			1
			26	17	442			1
			4	1	4			1
			32	3	96			1
			11	3	33			1
			9	7	63			1
			40	20	800	lep		1	JV2210
			40	22	880	lep		1
			7	5	35	lep		1
			12	9	108	lep		1
			12	1	12	lep		1
			3	2	6	lep		1
			28	7	196	lep		1
			3	2	6	lep		1
			30	6	180	lep		1
			18	7	126	lep		1
			10	12	120			1
			8	4	32			1
			8	3	24			1
			48	15	720			1
		d	25	11	275	lep	Debris occurs along accretion surfaces and at bases of accretion packages	1
			26	8	208	lep		1
			35	8	280	lep		1
			28	8	224	lep		1
			35	12	420	lep		1
			33	8	264	lep		1
			39	12	468	lep		1
			25	9	225	lep		1
			33	10	330	lep		1
			12	9	108	lep		1
			8	7	56	lep		1
			27	7	189	lep		1
			53	7	371	sigilaria		1
			10	3	30	cal		1
			5	3	15	cal		1
			7	3	21	cal		1
			8	4	32	cal		1
			36	7	252			1
			8	6	48			1
			10	7	70			1
			44	10	440			1
			18	8	144			1
			9	5	45			1
		St2 - a	17	5	85		Debris occurs at base of massive channel sandstone package	2
			6	4	24			2
			15	5	75			2
			12	10	120			2
			5	3	15			2
			12	7	84	lep		2
			7	3	21			2
			10	4	40			2
			19	4	76			2
			20	9	180	debris bed		2
			15	13	195	debris bed		2
			8	3	24	debris bed		2
			18	3	54	debris bed		2
			5	2	10	debris bed		2
			46	10	460	debris bed		2
			38	12	456	debris bed		2
			6	2	12	debris bed		2
			13	6	78		Debris occurs throughout barforms	1
			12	5	60			1
			24	4	96			1
			10	3	30			1
			14	2	28			1
			18	6	108			1
			9	4	36			1
			20	3	60			1
			25	8	200			1
			10	3	30			1
			30	7	210			1
			12	6	72			1
			14	10	140			1
			10	2	20			1
2.4	Brithdir		26	7	182	other	80cm thick section at base of accretion surface	1	JW2226-2234
L Briton Ferry			11	5	55	other		1
			10	5	50	other		1
			22	9	198	other		1
			15	9	135	lep		1
			9	4	36	other		1
			6	4	24	cal		1
			8	2	16	cal		1
			10	3	30	other		1
2.5	Hughes		8	1	8	other	Debris occurs on lateral accretion surface	1	JW2226-2234
[3.2]			7	2	14	other		1
Disused Railway			13	2	26	other		1
			8	2	16	other		1
			15	4	60	other		1
			15	6	90	other		1
			8	1	8	other		1
3.1	Hughes	c	11	7	77	other	Debris occurs at bases of barforms near bottom of channel sandstone package	2	ACW0083-4
[6.1]			12	2	24	other		2
Above Abercynon			12	5	60	other		2
			7	6	42	other		2
			19	15	285	other		2
			24	4	96	other		2
			7	4	28	other		2
			40	23	920	other		2
			11	6	66	other		2
			12	10	120	other		2
			8	2	16	other		2
			13	6	78	other		2
			7	1	7	other		2
			9	2	18	other		2
			13	6	78	other		2
			9	5	45	other		2
			17	2	34	other	Debris occurs at bases of barforms near bottom of channel sandstone package. Asociated with abundant coal histosol filaments	2
			13	8	104	other		2
			17	4	68	other		2
			25	10	250	other		2
			48	5	240	other		2
			4	4	16	other		2
			16	8	128	other		2
			15	5	75	other		2
			17	2	34		Debris occurs at bases of barforms near bottom of channel sandstone package	2
			14	1.5	21			2
			5	1	5			2
			11	3	33			2
			6	2	12			2
			3	2	6			2
			4	2	8			2
			14	5	70			2
			4	1.5	6			2
			7	2	14			2
			3	2	6			2
			2	1	2			2
			2	1	2			2
			3	1.5	4.5			2
			2	1	2			2
			2	2	4			2
			4	1	4			2
			3	2	6			2
			4	2.5	10			2
			5	3	15			2
		d	25	4	100		Debris at base of channel package overlying unit c. Contains UPB lamination, carbon-rich	2
			9	3	27			2
			11	1.5	16.5			2
			37	9	333			2
			9	6	54			2
			54	3	162			2
			18	6	108			2
			72	12	864			2
			37	14	518			2
			105	10	1050			2
			32	13	416			2
3.2 The Gap	Hughes		52	12	624		Erosive base of channel fill, with dense organics and debris. Conglomerate (wood/pebbles) fines up over 30cm.	2
			25	8	200			2
			8	3	24			2
			8	2	16			2
			8	3	24			2
			52	16	832			2
			30	11	330			2
			5	3	15			2
			6	3	18			2
			4	2	8			2
			12	4	48			2
			110	13	1430			2
			50	15	750			2
			250	22	5500		Max 280x24cm stem oriented along bedding plane at base of barform. Some UPB and LFR XS.	2
3.4	Rhondda		18	5	90	cal	Organic-rich bed 2m thick containing pedogenically altered siltstone	1
Above white hut			8	3	24	cal		1
			10	4	40	cal		1
			18	2	36	cal		1
			40	10	400	cal		1
			5	4	20		debris occurs at base of 3m thick accretion package.	2
			5	4	20			2
			9	4	36			2
			6	4	24			2
			6	3	18			2
			9	2	18			2
			13	3	39			2
			14	5	70			2
			4	1	4			2
			2	1	2			2
			7	2	14			2
			9	2.5	22.5			2
			8	2	16			2
			10	1	10			2
			8	1	8			2

## Sheet: g Wood assoc. CV
count	27																											mean
avg CV	0.358794																											hxs	hd	H	Qbf
mean hxs	6.125	9.09091	9.15385	12.5	7.28571	10.0625	4.2	8.64286	7.92857	5.11111	10.3571	6.91667	9.5	5.11111	7.72727	18.1875	7.27273	6.23077	7.22222	6.45455	9.08333	6.71429	6.66667	5.83333	3.81818	7.58333	8.125	0.0788536	0.228675	1.53212	105.334
CV	0.136249	0.324284	0.263268	0.335098	0.362857	0.472075	0.52405	0.384029	0.354896	0.384451	0.479939	0.382311	0.267429	0.266914	0.347686	0.509631	0.331662	0.353778	0.307885	0.160465	0.23216	0.43604	0.488504	0.405894	0.367007	0.362047	0.446842
loc	1.1									2.1		2.2				2.3			2.4				3.1
unit	c			d	f			g								d							a
	7	12	7	4	5	2	1	7	4	2	3	4	6	3	12	3	3	3	7	7	8	10	12	2	2	5	3
	6	12	8	8	6	6	4	8	5	3	4	5	8	5	11	5	5	4	5	6	9	9	10	3	3	7	6
	6	13	9	13	7	7	5	11	6	5	8	7	9	6	11	7	7	6	4	6	9	9	10	5	4	8	8
	7	11	10	17	9	9	7	12	9	7	10	10	10	7	8	12	9	7	5	6	10	7	9	8	4	10	11
	7	11	12	16	10	11	7	13	10	8	14	10	13	6	7	13	10	8	7	7	12	6	8	9	5	10	14
	6	9	12	14	11	12	6	13	11	7	16	11	11	5	5	14	11	9	8	8	13	4	8	9	6	10	15
	5	8	12	16	11	16	5	12	12	5	18	9	12	6	4	15	9	9	9	8	11	2	6	8	6	11	14
	5	8	11	16	9	19	3	10	11	5	16	7	12	5	8	16	8	9	10	7	9		4	7	4	10	12
		6	11	15	8	20	3	9	10	4	12	7	11	3	8	19	7	8	10	6	8		4	6	3	8	10
		6	9	14	6	16	1	7	9		15	6	10		6	22	6	5		5	7		4	5	2	5	8
		4	7	9	8	13		7	8		10	4	7		5	23	5	5		5	7		3	4	3	4	7
			6	8	6	11		5	7		9	3	5			25		4			6		2	4		3	6
			5		4	8		4	6		6					29		4									5
					2	6		3	3		4					30											4
						3										31											4
						2										27											3

## Sheet: h KS test - hxs
RESULTS TABLE	Swansea			Hughes			Brithdir			Rhondda			Llynfi				bins	Cumulative probability							member	n		Llynfi Pennant	Rhondda Pennant	Brithdir Pennant	Hughes Pennant	Swansea Pennant		Llynfi Rhondda	Llynfi Brithdir	Llynfi and Hughes	Llynfi Swansea		Rhondda Brithdir	Rhondda Hughes	Rhondda Swansea		Brithdir Hughes	Brithdir Swansea		Hughes Swansea
All Pennant	D-stat	0.114994	accept	D-stat	0.0973946	accept	D-stat	0.102558	accept	D-stat	0.179035	accept	D-stat	0.191335	accept			Pennant	Llynfi	Rhondda	Brithdir	Hughes	Swansea		llynfi	27		ABS(Cum Prob a - Cum prob b)						ABS(Cum Prob a - Cum prob b)					ABS(Cum Prob a - Cum prob b)				ABS(Cum Prob a - Cum prob b)			ABS(Cum Prob a - Cum prob b)
	D-crit	0.308424		D-crit	0.364349		D-crit	0.288242		D-crit	0.232563		D-crit	0.39794			0	0	0	0	0	0	0		rhondda	104		0	0	0	0	0		0	0	0	0		0	0	0		0	0		0
Swansea				D-stat	0.102041	accept	D-stat	0.057354	accept	D-stat	0.294029	accept	D-stat	0.147392	accept		0.01	0	0	0	0	0	0		brithdir	58		0	0	0	0	0		0	0	0	0		0	0	0		0	0		0
				D-crit	0.439123		D-crit	0.378368		D-crit	0.337882		D-crit	0.467371			0.02	0	0	0	0	0	0		hughes	33		0	0	0	0	0		0	0	0	0		0	0	0		0	0		0
Hughes							D-stat	0.107106	accept	D-stat	0.245791	accept	D-stat	0.151515	accept		0.03	0	0	0	0	0	0		swansea	49		0	0	0	0	0		0	0	0	0		0	0	0		0	0		0
							D-crit	0.425191		D-crit	0.389602		D-crit	ak46			0.04	0.00369004	0	0	0	0	0.0204082		Pennant	217		0.00369004	0.00369004	0.00369004	0.00369004	0.0167181		0	0	0	0.0204082		0	0	0.0204082		0	0.0204082		0.0204082
Brithdir										D-stat	0.242656	accept	D-stat	0.157088	accept		0.05	0.0147601	0.037037	0	0.0344828	0	0.0204082					0.0222769	0.0147601	0.0197226	0.0147601	0.00564802		0.037037	0.00255428	0.037037	0.0166289		0.0344828	0	0.0204082		0.0344828	0.0140746		0.0204082
										D-crit	0.319567		D-crit	0.454306			0.06	0.0479705	0.0740741	0	0.103448	0	0.102041		confidence %	c(alpha)		0.0261036	0.0479705	0.0554778	0.0479705	0.0540703		0.0740741	0.0293742	0.0740741	0.0279667		0.103448	0	0.102041		0.103448	0.00140746		0.102041
Rhondda													D-stat	0.37037	accept		0.07	0.0811808	0.0740741	0.037037	0.12069	0.0606061	0.142857		99.9	1.95		0.00710674	0.0441438	0.0395088	0.0205748	0.0616763		0.037037	0.0466156	0.013468	0.0687831		0.0836526	0.023569	0.10582		0.0600836	0.0221675		0.0822511
													D-crit	0.421184			0.08	0.173432	0.222222	0.0925926	0.258621	0.151515	0.22449		99	1.62		0.0487905	0.0808391	0.085189	0.0219166	0.0510581		0.12963	0.0363985	0.0707071	0.00226757		0.166028	0.0589226	0.131897		0.107106	0.0341309		0.0729746
																	0.09	0.276753	0.222222	0.157407	0.37931	0.363636	0.367347		95	1.36		0.0545305	0.119345	0.102558	0.0868836	0.0905942		0.0648148	0.157088	0.141414	0.145125		0.221903	0.206229	0.20994		0.015674	0.0119634		0.00371058
	null hypothesis: distributions are similar																0.1	0.387454	0.333333	0.287037	0.465517	0.484848	0.44898		90	1.07		0.0541205	0.100417	0.0780634	0.0973946	0.0615257		0.0462963	0.132184	0.151515	0.115646		0.17848	0.197811	0.161943		0.0193312	0.0165376		0.0358689
																	0.11	0.479705	0.444444	0.361111	0.534483	0.575758	0.591837					0.0352604	0.118594	0.054778	0.0960528	0.112132		0.0833333	0.0900383	0.131313	0.147392		0.173372	0.214646	0.230726		0.0412748	0.057354		0.0160792
																	0.12	0.571956	0.62963	0.435185	0.637931	0.636364	0.673469					0.0576739	0.136771	0.0659753	0.0644079	0.101514		0.194444	0.0083014	0.00673401	0.0438398		0.202746	0.201178	0.238284		0.0015674	0.0355384		0.0371058
																	0.13	0.660517	0.851852	0.481481	0.724138	0.727273	0.77551					0.191335	0.179035	0.0636213	0.0667561	0.114994		0.37037	0.127714	0.124579	0.0763416		0.242656	0.245791	0.294029		0.0031348	0.0513723		0.0482375
																	0.14	0.734317	0.888889	0.62963	0.758621	0.757576	0.795918					0.154572	0.104688	0.0243033	0.0232584	0.061601		0.259259	0.130268	0.131313	0.0929705		0.128991	0.127946	0.166289		0.00104493	0.0372977		0.0383426
																	0.15	0.804428	0.925926	0.740741	0.810345	0.787879	0.836735					0.121498	0.0636873	0.00591678	0.0165493	0.0323066		0.185185	0.115581	0.138047	0.0891912		0.0696041	0.047138	0.095994		0.022466	0.0263899		0.0488559
																	0.16	0.885609	1	0.824074	0.913793	0.878788	0.877551					0.114391	0.0615348	0.0281842	0.00682098	0.00805784		0.175926	0.0862069	0.121212	0.122449		0.089719	0.0547138	0.0534769		0.0350052	0.0362421		0.00123686
																	0.17	0.918819	1	0.861111	0.931034	0.969697	0.897959					0.0811808	0.0577081	0.0122153	0.0508778	0.02086		0.138889	0.0689655	0.030303	0.102041		0.0699234	0.108586	0.0368481		0.0386625	0.0330753		0.0717378
																	0.18	0.933579	1	0.888889	0.931034	0.969697	0.938776					0.0664207	0.0446904	0.00254485	0.0361176	0.00519617		0.111111	0.0689655	0.030303	0.0612245		0.0421456	0.0808081	0.0498866		0.0386625	0.00774103		0.0309215
																	0.19	0.96679	1	0.935185	1	0.969697	0.959184					0.0332103	0.0316045	0.0332103	0.0029073	0.00760599		0.0648148	0	0.030303	0.0408163		0.0648148	0.0345118	0.0239985		0.030303	0.0408163		0.0105133
																	0.2	0.97417	1	0.953704	1	0.969697	0.959184					0.0258303	0.020466	0.0258303	0.00447277	0.0149861		0.0462963	0	0.030303	0.0408163		0.0462963	0.0159933	0.00547997		0.030303	0.0408163		0.0105133
																	0.21	0.98524	1	0.972222	1	0.969697	0.979592					0.0147601	0.0130176	0.0147601	0.0155429	0.00564802		0.0277778	0	0.030303	0.0204082		0.0277778	0.00252525	0.00736961		0.030303	0.0204082		0.00989487
																	0.22	0.98524	1	0.972222	1	0.969697	0.979592					0.0147601	0.0130176	0.0147601	0.0155429	0.00564802		0.0277778	0	0.030303	0.0204082		0.0277778	0.00252525	0.00736961		0.030303	0.0204082		0.00989487
																	0.23	0.98524	1	0.981481	1	0.969697	0.979592					0.0147601	0.00375837	0.0147601	0.0155429	0.00564802		0.0185185	0	0.030303	0.0204082		0.0185185	0.0117845	0.00188964		0.030303	0.0204082		0.00989487
																	0.24	0.98893	1	0.990741	1	0.969697	0.979592					0.0110701	0.00181085	0.0110701	0.0192329	0.00933805		0.00925926	0	0.030303	0.0204082		0.00925926	0.0210438	0.0111489		0.030303	0.0204082		0.00989487
																	0.25	0.99262	1	0.990741	1	0.969697	1					0.00738007	0.00187919	0.00738007	0.022923	0.00738007		0.00925926	0	0.030303	0		0.00925926	0.0210438	0.00925926		0.030303	0		0.030303
																	0.26	0.99631	1	1	1	0.969697	1					0.00369004	0.00369004	0.00369004	0.026613	0.00369004		0	0	0.030303	0		0	0.030303	0		0.030303	0		0.030303
																	0.27	0.99631	1	1	1	0.969697	1					0.00369004	0.00369004	0.00369004	0.026613	0.00369004		0	0	0.030303	0		0	0.030303	0		0.030303	0		0.030303
																	0.28	0.99631	1	1	1	0.969697	1					0.00369004	0.00369004	0.00369004	0.026613	0.00369004		0	0	0.030303	0		0	0.030303	0		0.030303	0		0.030303
																	0.29	0.99631	1	1	1	0.969697	1					0.00369004	0.00369004	0.00369004	0.026613	0.00369004		0	0	0.030303	0		0	0.030303	0		0.030303	0		0.030303
																	0.3	0.99631	1	1	1	0.969697	1					0.00369004	0.00369004	0.00369004	0.026613	0.00369004		0	0	0.030303	0		0	0.030303	0		0.030303	0		0.030303
																	0.31	0.99631	1	1	1	0.969697	1					0.00369004	0.00369004	0.00369004	0.026613	0.00369004		0	0	0.030303	0		0	0.030303	0		0.030303	0		0.030303
																	0.32	0.99631	1	1	1	0.969697	1					0.00369004	0.00369004	0.00369004	0.026613	0.00369004		0	0	0.030303	0		0	0.030303	0		0.030303	0		0.030303
																	0.33	0.99631	1	1	1	0.969697	1					0.00369004	0.00369004	0.00369004	0.026613	0.00369004		0	0	0.030303	0		0	0.030303	0		0.030303	0		0.030303
																	0.34	0.99631	1	1	1	0.969697	1					0.00369004	0.00369004	0.00369004	0.026613	0.00369004		0	0	0.030303	0		0	0.030303	0		0.030303	0		0.030303
																	0.35	0.99631	1	1	1	0.969697	1					0.00369004	0.00369004	0.00369004	0.026613	0.00369004		0	0	0.030303	0		0	0.030303	0		0.030303	0		0.030303
																	0.36	0.99631	1	1	1	0.969697	1					0.00369004	0.00369004	0.00369004	0.026613	0.00369004		0	0	0.030303	0		0	0.030303	0		0.030303	0		0.030303
																	0.37	0.99631	1	1	1	0.969697	1					0.00369004	0.00369004	0.00369004	0.026613	0.00369004		0	0	0.030303	0		0	0.030303	0		0.030303	0		0.030303
																	0.38	0.99631	1	1	1	0.969697	1					0.00369004	0.00369004	0.00369004	0.026613	0.00369004		0	0	0.030303	0		0	0.030303	0		0.030303	0		0.030303
																	0.39	1	1	1	1	1	1					0	0	0	0	0		0	0	0	0		0	0	0		0	0		0
																	0.4	1	1	1	1	1	1					0	0	0	0	0		0	0	0	0		0	0	0		0	0		0
																											Dmax	0.191335	0.179035	0.102558	0.0973946	0.114994		0.37037	0.157088	0.151515	0.147392		0.242656	0.245791	0.294029		0.107106	0.057354		0.102041
																											Dcrit	0.39794	0.232563	0.288242	0.364349	0.308424		0.421184	0.454306	0.506024	0.467371		0.319567	0.389602	0.337882		0.425191	0.378368		0.439123
																											Null hyp	accept	accept	accept	accept	accept		accept	accept	accept	accept		accept	accept	accept		accept	accept		accept
																											%	99.9	99.9	99.9	99.9	99.9		99.9	99.9	99.9	99.9		99.9	99.9	99.9		99.9	99.9		99.9

## Sheet: i KS test - CV
RESULTS TABLE	Swansea			Hughes			Brithdir			Rhondda			Llynfi					bins	Cumulative probability								member	n			Llynfi Pennant	Rhondda Pennant	Brithdir Pennant	Hughes Pennant	Swansea Pennant		Llynfi Rhondda	Llynfi Brithdir	Llynfi and Hughes new	Llynfi Swansea		Rhondda Brithdir	Rhondda Hughes	Rhondda Swansea		Brithdir Hughes	Brithdir Swansea		Hughes Swansea
All Pennant	D-stat	0.0715415	accept	D-stat	0.126356	accept	D-stat	0.0919328	accept	D-stat	0.0794777	accept	D-stat	0.133987	accept				Pennant	Llynfi	Rhondda	Brithdir	Hughes	Swansea			llynfi	27			ABS(Cum Prob a - Cum prob b)						ABS(Cum Prob a - Cum prob b)					ABS(Cum Prob a - Cum prob b)				ABS(Cum Prob a - Cum prob b)			ABS(Cum Prob a - Cum prob b)
	D-crit	0.199925		D-crit	0.158163		D-crit	0.158163		D-crit	0.127611		D-crit	0.218357				0.01	0	0	0	0	0	0			rhondda	104			0	0	0	0	0		0	0	0	0		0	0	0		0	0		0
Swansea				D-stat	0.197897	accept	D-stat	0.0992259	accept	D-stat	0.149137	accept	D-stat	0.135116	accept			0.02	0	0	0	0	0	0			brithdir	58			0	0	0	0	0		0	0	0	0		0	0	0		0	0		0
				D-crit	0.272348		D-crit	0.272348		D-crit	0.272348		D-crit	0.272348				0.03	0	0	0	0	0	0			hughes	33			0	0	0	0	0		0	0	0	0		0	0	0		0	0		0
Hughes							D-stat	0.170324	accept	D-stat	0.106061	accept	D-stat	0.22675	accept			0.04	0	0	0	0	0	0			swansea	49			0	0	0	0	0		0	0	0	0		0	0	0		0	0		0
							D-crit	0.272348		D-crit	0.272348		D-crit	0.272348				0.05	0	0	0	0	0	0			Pennant	217			0	0	0	0	0		0	0	0	0		0	0	0		0	0		0
Brithdir										D-stat	0.154841	accept	D-stat	0.155172	accept			0.06	0	0	0	0	0	0							0	0	0	0	0		0	0	0	0		0	0	0		0	0		0
										D-crit	0.272348		D-crit	0.272348				0.07	0	0	0	0	0	0			confidence %	c(alpha)			0	0	0	0	0		0	0	0	0		0	0	0		0	0		0
Rhondda													D-stat	0.200265	accept			0.08	0	0	0	0	0	0			90	1.07			0	0	0	0	0		0	0	0	0		0	0	0		0	0		0
													D-crit	0.272348				0.09	0	0	0	0	0	0			95	1.36			0	0	0	0	0		0	0	0	0		0	0	0		0	0		0
																		0.1	0	0	0	0	0	0			99	1.62			0	0	0	0	0		0	0	0	0		0	0	0		0	0		0
	null hypothesis: distributions are similar																	0.11	0	0	0	0	0	0			99.9	1.95			0	0	0	0	0		0	0	0	0		0	0	0		0	0		0
																		0.12	0	0	0	0	0	0							0	0	0	0	0		0	0	0	0		0	0	0		0	0		0
																		0.13	0	0	0	0	0	0							0	0	0	0	0		0	0	0	0		0	0	0		0	0		0
																		0.14	0.00369	0	0	0.017241	0	0							0.00369004	0.00369004	0.0135513	0.00369004	0.00369004		0	0.0172414	0	0		0.0172414	0	0		0.0172414	0.0172414		0
																		0.15	0.00738	0	0.009615	0.017241	0	0							0.00738007	0.00223531	0.00986131	0.00738007	0.00738007		0.00961539	0.0172414	0	0		0.00762599	0.00961539	0.00961539		0.0172414	0.0172414		0
																		0.16	0.00738	0	0.009615	0.017241	0	0							0.00738007	0.00223531	0.00986131	0.00738007	0.00738007		0.00961539	0.0172414	0	0		0.00762599	0.00961539	0.00961539		0.0172414	0.0172414		0
																		0.17	0.01107	0	0.019231	0.017241	0	0							0.0110701	0.00816066	0.00617127	0.0110701	0.0110701		0.0192308	0.0172414	0	0		0.00198939	0.0192308	0.0192308		0.0172414	0.0172414		0
																		0.18	0.01107	0	0.019231	0.017241	0	0							0.0110701	0.00816066	0.00617127	0.0110701	0.0110701		0.0192308	0.0172414	0	0		0.00198939	0.0192308	0.0192308		0.0172414	0.0172414		0
																		0.19	0.01476	0.034483	0.019231	0.017241	0	0							0.0197226	0.00447062	0.00248123	0.0147601	0.0147601		0.015252	0.0172414	0.0344828	0.0344828		0.00198939	0.0192308	0.0192308		0.0172414	0.0172414		0
																		0.2	0.01476	0.034483	0.019231	0.017241	0	0							0.0197226	0.00447062	0.00248123	0.0147601	0.0147601		0.015252	0.0172414	0.0344828	0.0344828		0.00198939	0.0192308	0.0192308		0.0172414	0.0172414		0
																		0.21	0.01845	0.034483	0.028846	0.017241	0	0							0.0160326	0.010396	0.00120881	0.0184502	0.0184502		0.00563661	0.0172414	0.0344828	0.0344828		0.0116048	0.0288462	0.0288462		0.0172414	0.0172414		0
																		0.22	0.01845	0.034483	0.028846	0.017241	0	0							0.0160326	0.010396	0.00120881	0.0184502	0.0184502		0.00563661	0.0172414	0.0344828	0.0344828		0.0116048	0.0288462	0.0288462		0.0172414	0.0172414		0
																		0.23	0.01845	0.034483	0.028846	0.017241	0	0							0.0160326	0.010396	0.00120881	0.0184502	0.0184502		0.00563661	0.0172414	0.0344828	0.0344828		0.0116048	0.0288462	0.0288462		0.0172414	0.0172414		0
																		0.24	0.02214	0.034483	0.028846	0.017241	0	0.020408							0.0123425	0.00670593	0.00489884	0.0221402	0.00173206		0.00563661	0.0172414	0.0344828	0.0140746		0.0116048	0.0288462	0.00843799		0.0172414	0.00316678		0.0204082
																		0.25	0.02952	0.034483	0.048077	0.017241	0	0.020408							0.00496246	0.0185566	0.0122789	0.0295203	0.00911213		0.0135942	0.0172414	0.0344828	0.0140746		0.0308355	0.0480769	0.0276688		0.0172414	0.00316678		0.0204082
																		0.26	0.04428	0.034483	0.067308	0.034483	0	0.040816							0.00979768	0.0230272	0.00979768	0.0442804	0.00346412		0.0328249	0	0.0344828	0.00633357		0.0328249	0.0673077	0.0264914		0.0344828	0.00633357		0.0408163
																		0.27	0.051661	0.034483	0.067308	0.068966	0	0.040816							0.0171778	0.0156472	0.017305	0.0516605	0.0108442		0.0328249	0.0344828	0.0344828	0.00633357		0.00165782	0.0673077	0.0264914		0.0689655	0.0281492		0.0408163
																		0.28	0.066421	0.068966	0.086538	0.068966	0.030303	0.040816							0.00254485	0.0201178	0.00254485	0.0361176	0.0256043		0.0175729	0	0.0386625	0.0281492		0.0175729	0.0562354	0.0457221		0.0386625	0.0281492		0.0105133
																		0.29	0.095941	0.103448	0.115385	0.068966	0.060606	0.102041							0.00750732	0.0194437	0.0269754	0.0353349	0.00609986		0.0119363	0.0344828	0.0428422	0.00140746		0.0464191	0.0547786	0.0133438		0.00835946	0.0330753		0.0414348
																		0.3	0.129151	0.172414	0.144231	0.103448	0.090909	0.122449							0.0432625	0.0150795	0.025703	0.0382422	0.00670231		0.028183	0.0689655	0.0815047	0.0499648		0.0407825	0.0533217	0.0217818		0.0125392	0.0190007		0.0315399
																		0.31	0.143911	0.172414	0.163462	0.12069	0.090909	0.142857							0.0285024	0.0195501	0.0232218	0.0530023	0.0010543		0.00895225	0.0517241	0.0815047	0.0295567		0.0427719	0.0725524	0.0206044		0.0297806	0.0221675		0.0519481
																		0.32	0.180812	0.275862	0.211538	0.12069	0.121212	0.163265							0.0950503	0.0307267	0.0601222	0.0595997	0.0175465		0.0643236	0.155172	0.15465	0.112597		0.0908488	0.0903263	0.0482732		0.000522466	0.0425757		0.0420532
																		0.33	0.217712	0.310345	0.240385	0.155172	0.181818	0.204082							0.0926326	0.0226724	0.0625398	0.035894	0.0136305		0.0699602	0.155172	0.128527	0.106263		0.0852122	0.0585664	0.036303		0.0266458	0.0489092		0.0222635
																		0.34	0.254613	0.310345	0.25	0.206897	0.212121	0.306122							0.0557323	0.00461255	0.047716	0.0424913	0.0515099		0.0603448	0.103448	0.0982236	0.00422238		0.0431034	0.0378788	0.0561224		0.00522466	0.0992259		0.0940012
																		0.35	0.291513	0.344828	0.288462	0.258621	0.242424	0.326531							0.0533147	0.00305138	0.0328922	0.0490887	0.0350177		0.056366	0.0862069	0.102403	0.018297		0.0298408	0.0460373	0.0380691		0.0161964	0.0679099		0.0841064
																		0.36	0.335793	0.413793	0.317308	0.327586	0.242424	0.387755							0.0779997	0.0184857	0.00820715	0.0933691	0.0519617		0.0964854	0.0862069	0.171369	0.026038		0.0102785	0.0748835	0.0704474		0.085162	0.0601689		0.145331
																		0.37	0.376384	0.482759	0.355769	0.37931	0.272727	0.408163							0.106375	0.0206145	0.00292658	0.103656	0.0317795		0.126989	0.103448	0.210031	0.0745954		0.0235411	0.083042	0.052394		0.106583	0.0288529		0.135436
																		0.38	0.431734	0.482759	0.423077	0.448276	0.333333	0.44898							0.0510243	0.00865739	0.0165415	0.098401	0.0172453		0.0596817	0.0344828	0.149425	0.033779		0.0251989	0.0897436	0.0259027		0.114943	0.00070373		0.115646
																		0.39	0.479705	0.586207	0.471154	0.465517	0.393939	0.489796							0.106502	0.00855095	0.0141876	0.0857654	0.0100911		0.115053	0.12069	0.192268	0.096411		0.00563661	0.0772145	0.0186421		0.0715778	0.0242787		0.0958565
																		0.4	0.520295	0.62069	0.5	0.5	0.393939	0.591837							0.100394	0.0202952	0.0202952	0.126356	0.0715415		0.12069	0.12069	0.22675	0.0288529		0	0.106061	0.0918367		0.106061	0.0918367		0.197897
																		0.41	0.560886	0.655172	0.519231	0.586207	0.484848	0.591837							0.0942868	0.0416548	0.0253213	0.0760371	0.0309511		0.135942	0.0689655	0.170324	0.0633357		0.0669761	0.0343823	0.072606		0.101358	0.00562984		0.106988
																		0.42	0.590406	0.655172	0.548077	0.655172	0.484848	0.612245							0.0647665	0.042329	0.0647665	0.105557	0.021839		0.107095	0	0.170324	0.0429275		0.107095	0.0632284	0.064168		0.170324	0.0429275		0.127396
																		0.43	0.623616	0.689655	0.567308	0.689655	0.545455	0.653061							0.0660389	0.0563085	0.0660389	0.0781617	0.029445		0.122347	0	0.144201	0.0365939		0.122347	0.0218531	0.0857535		0.144201	0.0365939		0.107607
																		0.44	0.649446	0.689655	0.586538	0.741379	0.575758	0.673469							0.0402087	0.062908	0.0919328	0.0736889	0.0240229		0.103117	0.0517241	0.113898	0.0161858		0.154841	0.0107809	0.0869309		0.165622	0.0679099		0.0977118
																		0.45	0.686347	0.758621	0.634615	0.741379	0.606061	0.714286							0.0722738	0.0517315	0.0550324	0.0802863	0.0279389		0.124005	0.0172414	0.15256	0.044335		0.106764	0.0285548	0.0796703		0.135319	0.0270936		0.108225
																		0.46	0.715867	0.793103	0.673077	0.758621	0.636364	0.734694							0.0772363	0.0427902	0.0427535	0.0795035	0.0188267		0.120027	0.0344828	0.15674	0.0584096		0.0855438	0.0367133	0.061617		0.122257	0.0239268		0.0983302
																		0.47	0.756458	0.862069	0.711538	0.827586	0.69697	0.734694							0.105611	0.0449191	0.0711286	0.0594879	0.0217637		0.150531	0.0344828	0.165099	0.127375		0.116048	0.0145688	0.0231554		0.130617	0.0928923		0.0377242
																		0.48	0.797048	0.931034	0.730769	0.844828	0.787879	0.795918							0.133987	0.0662787	0.0477796	0.00916918	0.0011296		0.200265	0.0862069	0.143156	0.135116		0.114058	0.0571096	0.0651491		0.0569488	0.0489092		0.00803958
																		0.49	0.822878	0.931034	0.759615	0.844828	0.818182	0.857143							0.108156	0.0632628	0.0219494	0.00469641	0.0342646		0.171419	0.0862069	0.112853	0.0738916		0.0852122	0.0585664	0.0975275		0.0266458	0.0123153		0.038961
																		0.5	0.848708	0.965517	0.769231	0.896552	0.818182	0.918367							0.116809	0.0794777	0.0478432	0.0305267	0.0696589		0.196286	0.0689655	0.147335	0.0471499		0.127321	0.048951	0.149137		0.0783699	0.0218156		0.100186
																		0.51	0.863469	0.965517	0.807692	0.896552	0.818182	0.918367							0.102049	0.0557763	0.0330831	0.0452868	0.0548987		0.157825	0.0689655	0.147335	0.0471499		0.0888594	0.0104895	0.110675		0.0783699	0.0218156		0.100186
																		0.52	0.881919	0.965517	0.846154	0.913793	0.818182	0.918367							0.0835984	0.035765	0.0318743	0.063737	0.0364485		0.119363	0.0517241	0.147335	0.0471499		0.0676393	0.027972	0.0722135		0.0956113	0.00457424		0.100186
																		0.53	0.907749	0.965517	0.884615	0.948276	0.848485	0.918367							0.0577682	0.0231337	0.0405268	0.0592642	0.0106183		0.0809019	0.0172414	0.117032	0.0471499		0.0636605	0.0361305	0.033752		0.099791	0.0299085		0.0698825
																		0.54	0.918819	0.965517	0.894231	0.948276	0.878788	0.938776							0.0466981	0.0245884	0.0294567	0.0400313	0.0199563		0.0712865	0.0172414	0.0867294	0.0267417		0.0540451	0.0154429	0.0445447		0.069488	0.00950035		0.0599876
																		0.55	0.940959	0.965517	0.923077	0.948276	0.909091	0.979592							0.0245578	0.0178825	0.00731645	0.0318685	0.0386324		0.0424403	0.0172414	0.0564263	0.0140746		0.0251989	0.013986	0.0565149		0.039185	0.031316		0.0705009
																		0.56	0.944649	0.965517	0.923077	0.948276	0.939394	0.979592							0.0208678	0.0215725	0.00362642	0.00525551	0.0349424		0.0424403	0.0172414	0.0261233	0.0140746		0.0251989	0.016317	0.0565149		0.00888192	0.031316		0.0401979
																		0.57	0.95203	1	0.932692	0.948276	0.939394	0.979592							0.0479705	0.0193372	0.00375366	0.0126356	0.0275623		0.0673077	0.0517241	0.0606061	0.0204082		0.0155836	0.00670163	0.0468995		0.00888192	0.031316		0.0401979
																		0.58	0.96679	1	0.971154	0.948276	0.939394	0.979592							0.0332103	0.00436418	0.0185138	0.0273957	0.0128022		0.0288462	0.0517241	0.0606061	0.0204082		0.022878	0.0317599	0.00843799		0.00888192	0.031316		0.0401979
																		0.59	0.96679	1	0.971154	0.948276	0.939394	0.979592							0.0332103	0.00436418	0.0185138	0.0273957	0.0128022		0.0288462	0.0517241	0.0606061	0.0204082		0.022878	0.0317599	0.00843799		0.00888192	0.031316		0.0401979
																		0.6	0.97786	1	0.990385	0.948276	0.969697	0.979592							0.0221402	0.0125248	0.0295839	0.00816281	0.00173206		0.00961539	0.0517241	0.030303	0.0204082		0.0421088	0.0206876	0.0107928		0.0214211	0.031316		0.00989487
																		0.61	0.97786	1	0.990385	0.948276	0.969697	0.979592							0.0221402	0.0125248	0.0295839	0.00816281	0.00173206		0.00961539	0.0517241	0.030303	0.0204082		0.0421088	0.0206876	0.0107928		0.0214211	0.031316		0.00989487
																		0.62	0.97786	1	0.990385	0.948276	0.969697	0.979592							0.0221402	0.0125248	0.0295839	0.00816281	0.00173206		0.00961539	0.0517241	0.030303	0.0204082		0.0421088	0.0206876	0.0107928		0.0214211	0.031316		0.00989487
																		0.63	0.98155	1	0.990385	0.948276	0.969697	1							0.0184502	0.0088348	0.033274	0.0118528	0.0184502		0.00961539	0.0517241	0.030303	0		0.0421088	0.0206876	0.00961539		0.0214211	0.0517241		0.030303
																		0.64	0.98524	1	0.990385	0.965517	0.969697	1							0.0147601	0.00514476	0.0197226	0.0155429	0.0147601		0.00961539	0.0344828	0.030303	0		0.0248674	0.0206876	0.00961539		0.00417973	0.0344828		0.030303
																		0.65	0.98893	1	0.990385	0.965517	1	1							0.0110701	0.00145473	0.0234126	0.0110701	0.0110701		0.00961539	0.0344828	0	0		0.0248674	0.00961539	0.00961539		0.0344828	0.0344828		0
																		0.66	0.98893	1	0.990385	0.965517	1	1							0.0110701	0.00145473	0.0234126	0.0110701	0.0110701		0.00961539	0.0344828	0	0		0.0248674	0.00961539	0.00961539		0.0344828	0.0344828		0
																		0.67	0.99262	1	1	0.965517	1	1							0.00738007	0.00738007	0.0271027	0.00738007	0.00738007		0	0.0344828	0	0		0.0344828	0	0		0.0344828	0.0344828		0
																		0.68	0.99262	1	1	0.965517	1	1							0.00738007	0.00738007	0.0271027	0.00738007	0.00738007		0	0.0344828	0	0		0.0344828	0	0		0.0344828	0.0344828		0
																		0.69	0.99262	1	1	0.965517	1	1							0.00738007	0.00738007	0.0271027	0.00738007	0.00738007		0	0.0344828	0	0		0.0344828	0	0		0.0344828	0.0344828		0
																		0.7	0.99262	1	1	0.965517	1	1							0.00738007	0.00738007	0.0271027	0.00738007	0.00738007		0	0.0344828	0	0		0.0344828	0	0		0.0344828	0.0344828		0
																		0.71	0.99262	1	1	0.965517	1	1							0.00738007	0.00738007	0.0271027	0.00738007	0.00738007		0	0.0344828	0	0		0.0344828	0	0		0.0344828	0.0344828		0
																		0.72	0.99262	1	1	0.965517	1	1							0.00738007	0.00738007	0.0271027	0.00738007	0.00738007		0	0.0344828	0	0		0.0344828	0	0		0.0344828	0.0344828		0
																		0.73	0.99631	1	1	0.982759	1	1							0.00369004	0.00369004	0.0135513	0.00369004	0.00369004		0	0.0172414	0	0		0.0172414	0	0		0.0172414	0.0172414		0
																		0.74	0.99631	1	1	0.982759	1	1							0.00369004	0.00369004	0.0135513	0.00369004	0.00369004		0	0.0172414	0	0		0.0172414	0	0		0.0172414	0.0172414		0
																		0.75	0.99631	1	1	0.982759	1	1							0.00369004	0.00369004	0.0135513	0.00369004	0.00369004		0	0.0172414	0	0		0.0172414	0	0		0.0172414	0.0172414		0
																		0.76	0.99631	1	1	0.982759	1	1							0.00369004	0.00369004	0.0135513	0.00369004	0.00369004		0	0.0172414	0	0		0.0172414	0	0		0.0172414	0.0172414		0
																		0.77	0.99631	1	1	0.982759	1	1							0.00369004	0.00369004	0.0135513	0.00369004	0.00369004		0	0.0172414	0	0		0.0172414	0	0		0.0172414	0.0172414		0
																		0.78	0.99631	1	1	0.982759	1	1							0.00369004	0.00369004	0.0135513	0.00369004	0.00369004		0	0.0172414	0	0		0.0172414	0	0		0.0172414	0.0172414		0
																		0.79	0.99631	1	1	0.982759	1	1							0.00369004	0.00369004	0.0135513	0.00369004	0.00369004		0	0.0172414	0	0		0.0172414	0	0		0.0172414	0.0172414		0
																		0.8	0.99631	1	1	0.982759	1	1							0.00369004	0.00369004	0.0135513	0.00369004	0.00369004		0	0.0172414	0	0		0.0172414	0	0		0.0172414	0.0172414		0
																		0.81	0.99631	1	1	0.982759	1	1							0.00369004	0.00369004	0.0135513	0.00369004	0.00369004		0	0.0172414	0	0		0.0172414	0	0		0.0172414	0.0172414		0
																		0.82	0.99631	1	1	0.982759	1	1							0.00369004	0.00369004	0.0135513	0.00369004	0.00369004		0	0.0172414	0	0		0.0172414	0	0		0.0172414	0.0172414		0
																		0.83	0.99631	1	1	0.982759	1	1							0.00369004	0.00369004	0.0135513	0.00369004	0.00369004		0	0.0172414	0	0		0.0172414	0	0		0.0172414	0.0172414		0
																		0.84	0.99631	1	1	0.982759	1	1							0.00369004	0.00369004	0.0135513	0.00369004	0.00369004		0	0.0172414	0	0		0.0172414	0	0		0.0172414	0.0172414		0
																		0.85	0.99631	1	1	0.982759	1	1							0.00369004	0.00369004	0.0135513	0.00369004	0.00369004		0	0.0172414	0	0		0.0172414	0	0		0.0172414	0.0172414		0
																		0.86	0.99631	1	1	0.982759	1	1							0.00369004	0.00369004	0.0135513	0.00369004	0.00369004		0	0.0172414	0	0		0.0172414	0	0		0.0172414	0.0172414		0
																		0.87	0.99631	1	1	0.982759	1	1							0.00369004	0.00369004	0.0135513	0.00369004	0.00369004		0	0.0172414	0	0		0.0172414	0	0		0.0172414	0.0172414		0
																		0.88	0.99631	1	1	0.982759	1	1							0.00369004	0.00369004	0.0135513	0.00369004	0.00369004		0	0.0172414	0	0		0.0172414	0	0		0.0172414	0.0172414		0
																		0.89	0.99631	1	1	0.982759	1	1							0.00369004	0.00369004	0.0135513	0.00369004	0.00369004		0	0.0172414	0	0		0.0172414	0	0		0.0172414	0.0172414		0
																		0.9	0.99631	1	1	0.982759	1	1							0.00369004	0.00369004	0.0135513	0.00369004	0.00369004		0	0.0172414	0	0		0.0172414	0	0		0.0172414	0.0172414		0
																		0.91	0.99631	1	1	0.982759	1	1							0.00369004	0.00369004	0.0135513	0.00369004	0.00369004		0	0.0172414	0	0		0.0172414	0	0		0.0172414	0.0172414		0
																		0.92	0.99631	1	1	0.982759	1	1							0.00369004	0.00369004	0.0135513	0.00369004	0.00369004		0	0.0172414	0	0		0.0172414	0	0		0.0172414	0.0172414		0
																		0.93	0.99631	1	1	0.982759	1	1							0.00369004	0.00369004	0.0135513	0.00369004	0.00369004		0	0.0172414	0	0		0.0172414	0	0		0.0172414	0.0172414		0
																		0.94	0.99631	1	1	0.982759	1	1							0.00369004	0.00369004	0.0135513	0.00369004	0.00369004		0	0.0172414	0	0		0.0172414	0	0		0.0172414	0.0172414		0
																		0.95	1	1	1	1	1	1							0	0	0	0	0		0	0	0	0		0	0	0		0	0		0
																		0.96	1	1	1	1	1	1							0	0	0	0	0		0	0	0	0		0	0	0		0	0		0
																		0.97	1	1	1	1	1	1							0	0	0	0	0		0	0	0	0		0	0	0		0	0		0
																		0.98	1	1	1	1	1	1							0	0	0	0	0		0	0	0	0		0	0	0		0	0		0
																		0.99	1	1	1	1	1	1							0	0	0	0	0		0	0	0	0		0	0	0		0	0		0
																		1	1	1	1	1	1	1							0	0	0	0	0		0	0	0	0		0	0	0		0	0		0
																														Dmax	0.133987	0.0794777	0.0919328	0.126356	0.0715415		0.200265	0.155172	0.22675	0.135116		0.154841	0.106061	0.149137		0.170324	0.0992259		0.197897
																														Dcrit	0.218357	0.127611	0.158163	0.158163	0.199925		0.272348	0.272348	0.272348	0.272348		0.272348	0.272348	0.272348		0.272348	0.272348		0.272348
																														Null hyp	accept	accept	accept	accept	accept		accept	accept	accept	accept		accept	accept	accept		accept	accept		accept
																														%	90	90	90	90	90		90	90	90	90		90	90	90		90	90		90

## Sheet: j KS test - CV and debris
bins	Cumulative prob
	Pennant	debris assoc.		n			Debris associated - Pennant		Dmax	0.223999
0.01	0	0		Pennant	217		0		Dcrit	0.218357
0.02	0	0		Debris ass.	27		0		Null hyp	reject	null hypothesis: distributions are similar
0.03	0	0					0		% conf.	90
0.04	0	0					0
0.05	0	0		confidence %	c(alpha)		0		Therefore, with 90% confidence, woody debris-associated cross-sets have lower CV than all others.
0.06	0	0		90	1.07		0
0.07	0	0		95	1.36		0
0.08	0	0		99	1.62		0
0.09	0	0		99.9	1.95		0
0.1	0	0					0
0.11	0	0					0
0.12	0	0					0
0.13	0	0					0
0.14	0.00369004	0.037037					0.033347
0.15	0.00738007	0.037037					0.029657
0.16	0.00738007	0.037037					0.029657
0.17	0.0110701	0.0740741					0.063004
0.18	0.0110701	0.0740741					0.063004
0.19	0.0147601	0.0740741					0.0593139
0.2	0.0147601	0.0740741					0.0593139
0.21	0.0184502	0.0740741					0.0556239
0.22	0.0184502	0.0740741					0.0556239
0.23	0.0184502	0.0740741					0.0556239
0.24	0.0221402	0.111111					0.0889709
0.25	0.0295203	0.111111					0.0815908
0.26	0.0442804	0.111111					0.0668307
0.27	0.0516605	0.222222					0.170562
0.28	0.0664207	0.222222					0.155802
0.29	0.095941	0.222222					0.126281
0.3	0.129151	0.222222					0.0930709
0.31	0.143911	0.259259					0.115348
0.32	0.180812	0.259259					0.0784475
0.33	0.217712	0.296296					0.0785841
0.34	0.254613	0.37037					0.115758
0.35	0.291513	0.407407					0.115894
0.36	0.335793	0.481481					0.145688
0.37	0.376384	0.592593					0.216209
0.38	0.431734	0.592593					0.160858
0.39	0.479705	0.703704					0.223999
0.4	0.520295	0.703704					0.183409
0.41	0.560886	0.740741					0.179855
0.42	0.590406	0.740741					0.150335
0.43	0.623616	0.740741					0.117125
0.44	0.649446	0.777778					0.128331
0.45	0.686347	0.814815					0.128468
0.46	0.715867	0.814815					0.0989477
0.47	0.756458	0.814815					0.0583573
0.48	0.797048	0.888889					0.0918409
0.49	0.822878	0.925926					0.103048
0.5	0.848708	0.925926					0.0772174
0.51	0.863469	0.962963					0.0994943
0.52	0.881919	0.962963					0.0810441
0.53	0.907749	1					0.0922509
0.54	0.918819	1					0.0811808
0.55	0.940959	1					0.0590406
0.56	0.944649	1					0.0553506
0.57	0.95203	1					0.0479705
0.58	0.96679	1					0.0332103
0.59	0.96679	1					0.0332103
0.6	0.97786	1					0.0221402
0.61	0.97786	1					0.0221402
0.62	0.97786	1					0.0221402
0.63	0.98155	1					0.0184502
0.64	0.98524	1					0.0147601
0.65	0.98893	1					0.0110701
0.66	0.98893	1					0.0110701
0.67	0.99262	1					0.00738007
0.68	0.99262	1					0.00738007
0.69	0.99262	1					0.00738007
0.7	0.99262	1					0.00738007
0.71	0.99262	1					0.00738007
0.72	0.99262	1					0.00738007
0.73	0.99631	1					0.00369004
0.74	0.99631	1					0.00369004
0.75	0.99631	1					0.00369004
0.76	0.99631	1					0.00369004
0.77	0.99631	1					0.00369004
0.78	0.99631	1					0.00369004
0.79	0.99631	1					0.00369004
0.8	0.99631	1					0.00369004
0.81	0.99631	1					0.00369004
0.82	0.99631	1					0.00369004
0.83	0.99631	1					0.00369004
0.84	0.99631	1					0.00369004
0.85	0.99631	1					0.00369004
0.86	0.99631	1					0.00369004
0.87	0.99631	1					0.00369004
0.88	0.99631	1					0.00369004
0.89	0.99631	1					0.00369004
0.9	0.99631	1					0.00369004
0.91	0.99631	1					0.00369004
0.92	0.99631	1					0.00369004
0.93	0.99631	1					0.00369004
0.94	0.99631	1					0.00369004
0.95	1	1					0
0.96	1	1					0
0.97	1	1					0
0.98	1	1					0
0.99	1	1					0
1	1	1					0
		1
